# Supplementary material for: Comparative Epigenomics Reveals Host Diversity of the Trichinella Epigenomes and Their Effects on Differential Parasitism
Source: Front Cell Dev Biol. 2021 Jun 11;9:681839. doi: 10.3389/fcell.2021.681839 (PMC8226246; doi:10.3389/fcell.2021.681839)
Supplement: Supplementary file 3 [file Data_Sheet_2.XLSX]

## Sheet: 01_Summary for WGS
Data Generation for Whole Genome Sequencing
Species	Raw reads	Raw bases	Clean reads	Clean Rate (%)	Duplicated reads	Duplication rate (%)	Mapped Reads	Mapped Rate (%)
T1	66584522	19975356600	63503547	0.953728	1237080	0.0186	58473260	0.8782
T2	92973615	27892084500	8.76927e+07	0.9432	3.02164e+06	0.0325	7.85999e+07	0.8454
T3	24103882	7231164600	2.30626e+07	0.9568	884612	0.0367	2.09053e+07	0.8673
T4	64217363	19265208900	6.14432e+07	0.9568	1.82377e+06	0.0284	5.82965e+07	0.9078
T5	35510286	10653085800	3.3504e+07	0.9435	1.50919e+06	0.0425	3.14408e+07	0.8854
T6	77497839	23249351700	7.23675e+07	0.9338	2.41793e+06	0.0312	6.95776e+07	0.8978
T7	56773990	17032197000	5.4117e+07	0.9532	1.52154e+06	0.0268	4.74403e+07	0.8356
T8	61915465	18574639500	5.71789e+07	0.9235	1.84508e+06	0.0298	5.43308e+07	0.8775
T9	51336742	15401022600	4.80769e+07	0.9365	1.81732e+06	0.0354	4.43703e+07	0.8643
T10	31703493	9511047900	2.95223e+07	0.9312	1.00817e+06	0.0318	2.68465e+07	0.8468
T11	56269649	16880894700	5.20213e+07	0.9245	2.2958e+06	0.0408	4.93991e+07	0.8779
T12	83917866	25175359800	7.81275e+07	0.931	2.72733e+06	0.0325	7.53247e+07	0.8976

## Sheet: 02_Summary for WGBS
Data Generation for Whole Genome Bisulfite Sequencing
Spesies	Sample ID	Raw reads	Raw bases	Clean reads	Clean bases	Clean Rate	Mapped Reads	Mapped Rate (%)	Duplication rate (%)	Genomic CpG	Coverage CpG (depth >=1X)	Coverage rate (%) (CG)	CG average depth >=5X	Convert ratio (%)	mCG(%)	mCHG(%)	mCHH(%)
T1	Ad	61721668	5554950120	48818804	4391268786	0.790515	38236653	78.3236	4.69	3421361	2793663	0.816536	0.721585	99.3701	10.31	0.13	0.88
	ML	23521628	2116946520	18494404	1663227360	0.785673	13784329	74.5324	3.2		2641924	0.772185	0.575218	99.8328	9.64	0.07	0.48
	NBL	55765466	5018891940	44979724	4045053386	0.805965	36942874	82.1323	5.03		2817973	0.823641	0.751256	99.912	0.12	0.15	0.81
T2	Ad	45573064	6835959600	36085610	5250240482	0.768	30925934	85.7	37.2	2702034	2461583	0.911	0.725358	98.82	8.27	0.25	0.62
	ML	30447038	4567055700	25347986	3585291146	0.785	20934027	82.59	15.74		2508214	0.9283	0.884417	99.73	10.16	0.21	0.55
	NBL	46973334	7046000100	38042290	5484704738	0.7784	33035725	86.84	36.48		2470978	0.9145	0.785056	99.68	0.26	0.21	0.42
T3	Ad	54285916	8142887400	48263048	7048316530	0.8656	42172618	87.38	14.16	2968194	2658991	0.8958	0.803656	99.58	13.07	0.43	0.99
	ML	29944456	4491668400	26048734	3705434990	0.824957	22565932	86.6297	13.17		2692880	0.9072	0.850759	99.7288	10.84	0.28	0.61
	NBL	23300696	3495104400	21267750	3048279867	0.872157	16713052	78.584	13.2		2480258	0.8356	0.563961	99.7747	0.09	0.08	0.29
T4	Ad	26900038	4035005700	24705792	3558281529	0.881853	21367757	86.4889	9.17	3212163	2415607	0.752019	0.686542	99.6914	9.79	0.08	0.41
	ML	23616128	3542419200	21220806	3068794243	0.866299	20117449	94.8006	9.96		2255326	0.702121	0.508684	99.7277	11.06	0.22	0.83
	NBL	22369224	3355383600	20246560	2928874108	0.872888	19409575	95.866	10.15		2275999	0.708557	0.560291	99.358	0.07	0.06	0.23
T5	Ad	28473170	4270975500	25304352	3689944144	0.863958	22241236	87.8949	15.68	2803167	2529493	0.90237	0.722016	99.6013	11.61	0.15	0.63
	ML	39836392	5975458800	33175220	4890720391	0.818468	27745068	83.6319	14.49		2626259	0.93689	0.909695	99.6746	10.98	0.15	0.48
	NBL	22920946	3438141900	20582534	2982477268	0.867468	18050852	87.6999	12.87		2476593	0.883498	0.658217	99.6407	0.09	0.06	0.24
T6	Ad	62757338	9413600700	53757754	7873197659	0.8364	45795920	85.1894	13.68	2867744	2531030	0.8826	0.508611	99.42	8.98	0.09	0.77
	ML	27260772	4089115800	22727112	3251968707	0.795274	21050943	92.6248	13.95		2630899	0.9174	0.865638	99.75	8.95	0.12	0.52
	NBL	21329986	3199497900	18607530	2674679317	0.835968	16786897	90.2156	20.98		2433245	0.8485	0.563936	99.76	0.07	0.07	0.47
T7	Ad	24295322	3644298300	21615136	3168019829	0.869309	16213971	75.0121	23.37	2710650	2436838	0.898987	0.571172	98.0349	6.74	0.05	0.37
	ML	27075500	4061325000	23618822	3331735082	0.820357	18700782	79.1775	18.26		2566857	0.946953	0.887467	99.7456	10.03	0.17	0.49
	NBL	29219898	4382984700	25858836	3796537722	0.866199	20242298	78.28	25.07		2498432	0.92171	0.64441	99.1188	0.03	0.03	0.19
T8	Ad	24759548	3713932200	22107592	3214562550	0.865542	17995421	81.3993	15.19	2820799	2503619	0.887557	0.611596	99.4811	10.44	0.13	0.61
	ML	29850700	4477605000	25430978	3634577317	0.811724	21373456	84.045	13.53		2675194	0.948382	0.900409	99.6052	8.95	0.22	0.49
	NBL	36992712	5548906800	33603118	4828714248	0.87021	26615280	79.2048	10.65		2584429	0.916205	0.679364	97.6762	4.32	3.32	2.66
T9	Ad	39888374	5983256100	36181538	5246863082	0.876924	31393559	86.7668	12.07	2787100	2574829	0.923838	0.746084	99.7278	14.35	3.31	2.99
	ML	19019266	2852889900	17249588	2507944923	0.879089	15208758	88.1688	9.71		2447794	0.878258	0.526334	98.74	8.25	0.75	0.9
	NBL	53313678	7997051700	50815688	7511225363	0.939249	41294849	81.264	20.38		2582941	0.926749	0.846378	99.5013	0.15	0.09	0.22
T10	Ad	26670858	4000628700	23641316	3437717190	0.859294	18782993	79.4499	18.86	2411266	2091957	0.867576	0.633796	99.5804	11.07	0.2	0.67
	ML	22556806	3383520900	20081154	2889261104	0.853921	16113300	80.2409	15.72		2090447	0.86695	0.619987	99.7147	11.52	0.42	0.92
	NBL	30840538	4626080700	27791762	4051256589	0.875743	20026006	72.0573	13.82		2181063	0.90453	0.789881	99.6697	0.05	0.05	0.15
T11	Ad	39856784	5978517600	37832556	5612035535	0.9387	33538988	88.6511	18.53	2615935	2374398	0.907667	0.737205	99.5295	9.95	0.18	0.55
	ML	42885088	6432763200	40969644	5959611863	0.926447	31598308	77.1261	17.38		2389582	0.913471	0.79021	99.6021	9.65	0.18	0.57
	NBL	43285580	6492837000	42370002	6210321935	0.956488	38550982	90.9865	22.87		2389936	0.913607	0.817307	99.7334	0.19	0.2	0.32
T12	Ad	26570074	3985511100	23795396	3495032124	0.876934	20476048	86.0505	11.98	2861801	2559418	0.894338	0.695218	99.3743	10.65	0.1	0.59
	ML	25670788	3850618200	22402718	3238010375	0.840907	19979254	89.1823	12.85		2549518	0.890879	0.716851	99.6649	13.23	0.37	1.01
	NBL	26759454	4013918100	24149332	3549874123	0.884391	21675709	89.757	12.34		2562878	0.895547	0.713414	99.6254	0.05	0.06	0.29

## Sheet: 03_Summary for RNA-seq
Data Generation for RNA-seq
Spesies	Sample ID	Number of Raw reads	Number of Raw bases	Filtered reads			Clean data			Mapped stat (HISAT2 version 2.0.4)				Gene expression analysis
				Total filtered reads	Reads with duplications	Duplication rate (%)	Reads	Bases	Ratio (%)	Genome (PE) (%)	Genome (PE+SE) (%)	Gene (PE) (%)	Gene (PE+SE) (%)	Total genes (Genome)	Expressed Genes	Genes Coverage (%)
T1	Ad	28662704	2106708744	9483176	8675102	30.2662	19179528	1419285072	67.3698	89.25	94.33	56.02	77.5	16186	10857	75.4366
	ML	26128346	1933497604	6209042	5415232	20.7255	19919304	1474028496	76.2364	89.64	95.02	57.21	79.65	16186	10983	74.8764
	NBL	28962820	2143248680	5334196	4554100	15.724	23628624	1748518176	81.5826	89.56	95.67	48.44	71.44	16186	11016	76.254
T2	Ad	31665724	4749858600	7276910	4859546	15.3464	24388814	3658322100	77.0196	88.51	88.51	68.34	68.34	13545	8603	83.1924
	ML	28834056	4325108400	10067924	3782668	13.1188	18766132	2814919800	65.0832	79.71	82.99	56.43	60.8	13545	8546	84.7187
	NBL	28374398	4256159700	7551010	4295848	15.1399	20823388	3123508200	73.3879	84.79	84.8	55.59	55.59	13545	8614	81.7401
T3	Ad	28964302	4344645300	8992372	4378604	15.1172	19971930	2995789500	68.9536	93.93	93.94	66.34	66.34	16055	8859	80.5004
	ML	34493252	5173987800	12093546	4432046	12.849	22399706	3359955900	64.9394	86.67	90.46	55.1	59.62	16055	9373	83.345
	NBL	29063796	4359569400	7822630	4076752	14.0269	21241166	3186174900	73.0846	91.53	91.53	57.37	57.37	16055	8933	80.2302
T4	Ad	64507682	9676152300	30488516	16067244	24.9075	34019166	5102874900	52.7366	94.13	96.57	63.43	69.99	12682	9636	89.2631
	ML	59903506	8985525900	28854326	15981940	26.6795	31049180	4657377000	51.832	93.73	96.13	55.8	62.19	12682	9746	89.2411
	NBL	67822594	10173389100	30254288	15415086	22.7285	37568306	5635245900	55.392	92.65	95.42	55.24	61.81	12682	9613	88.9164
T5	Ad	35453118	5317967700	8786742	6090588	17.1793	26666376	3999956400	75.2159	88.62	88.63	67.15	67.15	14852	9167	81.7323
	ML	28200130	4230019500	13120096	4029698	14.2896	15080034	2262005100	53.4751	74.68	77.51	49.82	53.5	14852	8895	82.6691
	NBL	35313216	5296982400	9639208	5256492	14.8853	25674008	3851101200	72.7037	87.3	87.3	56.8	56.8	14852	9275	81.2799
T6	Ad	27903306	4185495900	7965360	4268096	15.296	19937946	2990691900	71.4537	94.04	94.04	66.06	66.06	15239	9032	81.4891
	ML	31990618	4798592700	16760654	5912788	18.4829	15229964	2284494600	47.6076	88.08	91.42	47.07	50.47	15239	8460	81.9334
	NBL	29349292	4402393800	7284672	3984678	13.5767	22064620	3309693000	75.1794	94.85	94.85	60.09	60.09	15239	9361	80.9449
T7	Ad	36811858	5521778700	9425318	5682488	15.4366	27386540	4107981000	74.396	88.19	88.19	65.73	65.73	13227	8781	82.2848
	ML	28961544	4344231600	13578072	4261990	14.716	15383472	2307520800	53.1169	75.11	77.82	52.66	56.32	13227	8614	83.5311
	NBL	31702620	4755393000	7736318	4695346	14.8106	23966302	3594945300	75.5972	87.7	87.7	57.57	57.57	13227	8948	82.294
T8	Ad	31835294	4775294100	8871050	4457644	14.0022	22964244	3444636600	72.1345	93.72	93.72	69.15	69.15	14916	9458	80.8094
	ML	32546438	4881965700	15070518	4721098	14.5057	8737960	2621388000	53.6953	87.01	90.69	51.13	55.11	14916	9564	82.3448
	NBL	36519962	5477994300	10346440	5307124	14.5321	26173522	3926028300	71.6691	92.53	92.53	58.09	58.09	14916	9577	80.5573
T9	Ad	41699474	6254921100	15101736	5959902	14.2925	26597738	3989660700	63.7843	75.45	78.35	50.42	54.1	13108	8185	84.1199
	ML	33200990	4980148500	12133668	5107916	15.3848	21067322	3160098300	63.4539	77.3	80.3	46.44	50	13108	8344	83.9988
	NBL	32787996	4918199400	10714692	4610544	14.0617	22073304	3310995600	67.3213	77.37	80.62	44.37	48.31	13108	8323	83.7218
T10	Ad	32039490	4805923500	9255774	5449206	17.0078	22783716	3417557400	71.1114	87.91	87.91	65.37	65.37	11834	7903	84.7841
	ML	37031132	5554669800	17199268	6221996	16.8021	19831864	2974779600	53.5546	74.34	78.01	49.44	52.79	11834	8057	85.7849
	NBL	28261996	4239299400	8294140	4968018	17.5784	19967856	2995178400	70.6527	88.54	88.54	58.16	58.16	11834	8011	83.1118
T11	Ad	120287654	18043148100	33504628	17314152	14.394	86783026	13017453900	72.1462	77.69	85.35	51.33	58.22	14762	8967	88.4446
	ML	25765850	3864877500	8200490	4868204	18.894	17565360	2634804000	68.173	78.79	82.28	45.37	49.31	14762	8350	85.6786
	NBL	114779276	17216891400	32899476	10780918	9.39274	81879800	12281970000	71.3367	76.96	85.06	45.49	52.15	14762	8918	87.3116
T12	Ad	120754472	18113170800	36977440	17849978	14.782	83777032	12566554800	69.378	79.46	86.64	50.62	57.17	15315	9508	85.4782
	ML	33040572	4956085800	16498194	5321258	16.1052	16542378	2481356700	50.0669	86.88	90.43	45.94	49.25	15315	8651	82.8469
	NBL	31215908	4682386200	8606780	5017204	16.0726	22609128	3391369200	72.4282	93.25	93.27	53.89	53.9	15315	9053	81.4561
