# Supplementary material for: Comparative Epigenomics Reveals Host Diversity of the Trichinella Epigenomes and Their Effects on Differential Parasitism
Source: Front Cell Dev Biol. 2021 Jun 11;9:681839. doi: 10.3389/fcell.2021.681839 (PMC8226246; doi:10.3389/fcell.2021.681839)
Supplement: Supplementary file 4 [file Data_Sheet_3.XLSX]

## Sheet: Sheet1
Functional Annotation of Hyper-methylated Genes in T. pseudospiralis in Ad Stage
Category	Term	Count	%	PValue	Genes	List Total	Pop Hits	Pop Total	Fold Enrichment	Bonferroni	Benjamini	FDR
GOTERM_BP_DIRECT	GO:0006355~regulation of transcription, DNA-templated	29	3.9031	6.08478e-08	10908070, 10911462, 10901739, 10909167, 10912950, 10906492, 10911545, 10907687, 10904033, 10902877, 10906518, 10903886, 10903720, 10903049, 10898232, 10898132, 10911877, 10910128, 10905456, 10903673, 10904663, 10903573, 10904400, 10898849, 10907112, 10903671, 10909796, 10904403, 10909734	192	125	2527	3.05346	6.63239e-06	6.57157e-06	6.57157e-06
GOTERM_BP_DIRECT	GO:0007275~multicellular organism development	9	1.21131	0.00198973	10908070, 10906567, 10903114, 10898071, 10904463, 10903780, 10903935, 10909734, 10903612	192	32	2527	3.70166	0.195147	0.107445	0.107445
GOTERM_BP_DIRECT	GO:0006351~transcription, DNA-templated	15	2.01884	0.0105673	10908070, 10898489, 10903695, 10905456, 10905773, 10908425, 10907467, 10906643, 10905375, 10909850, 10909734, 10905637, 10905766, 10905348, 10905238	192	95	2527	2.07812	0.685876	0.380424	0.380424
GOTERM_MF_DIRECT	GO:0043565~sequence-specific DNA binding	28	3.76851	3.26905e-09	10911462, 10901739, 10912950, 10907687, 10907840, 10908455, 10906518, 10903720, 10903049, 10905766, 10902535, 10898232, 10911877, 10910128, 10903673, 10903695, 10903573, 10905773, 10904400, 10905375, 10907112, 10903671, 10902681, 10909850, 10897819, 10909796, 10904403, 10905238	373	102	4956	3.64737	5.59007e-07	5.59007e-07	5.492e-07
GOTERM_MF_DIRECT	GO:0003700~transcription factor activity, sequence-specific DNA binding	20	2.69179	1.14521e-05	10913469, 10898214, 10898489, 10903695, 10907624, 10905787, 10905773, 10907467, 10906643, 10907840, 10905375, 10908455, 10902681, 10909850, 10897819, 10903006, 10905637, 10905348, 10905238, 10902535	373	85	4956	3.12632	0.0019564	0.000979154	0.000961975
GOTERM_MF_DIRECT	GO:0004930~G-protein coupled receptor activity	14	1.88425	0.000154727	10901928, 10900715, 10912282, 10903608, 10909442, 10897264, 10897684, 10906741, 10905356, 10904285, 10908488, 10897904, 10901326, 10900679	373	55	4956	3.38211	0.0261133	0.00881944	0.00866471
GOTERM_MF_DIRECT	GO:0005267~potassium channel activity	7	0.942127	0.000719548	10913362, 10907199, 10911972, 10910465, 10904934, 10901559, 10907060	373	16	4956	5.813	0.115813	0.0275061	0.0270236
GOTERM_MF_DIRECT	GO:0042302~structural constituent of cuticle	8	1.07672	0.000804273	10909429, 10910119, 10902683, 10906840, 10908664, 10902680, 10904143, 10902405	373	22	4956	4.83159	0.128541	0.0275061	0.0270236
GOTERM_MF_DIRECT	GO:0008289~lipid binding	6	0.807537	0.00180165	10898108, 10904872, 10904882, 10898107, 10908326, 10901511	373	13	4956	6.1324	0.265349	0.0513469	0.0504461
GOTERM_MF_DIRECT	GO:0003677~DNA binding	36	4.84522	0.014948	10908070, 10898581, 10909167, 10907022, 10906492, 10898687, 10898489, 10907624, 10903024, 10905787, 10902034, 10911879, 10907467, 10905221, 10908795, 10903923, 10902877, 10910809, 10905348, 10913491, 10898371, 10911130, 10903829, 10911455, 10913279, 10898214, 10909838, 10906643, 10898309, 10902185, 10909851, 10907838, 10909734, 10905637, 10909811, 10904668	373	322	4956	1.48549	0.923878	0.365159	0.358753
GOTERM_MF_DIRECT	GO:0005230~extracellular ligand-gated ion channel activity	6	0.807537	0.0210447	10906843, 10903948, 10901898, 10901190, 10901191, 10908593	373	22	4956	3.62369	0.97367	0.449831	0.441939
GOTERM_MF_DIRECT	GO:0020037~heme binding	7	0.942127	0.0550334	10899814, 10897205, 10897803, 10904880, 10911108, 10903621, 10898655	373	37	4956	2.51373	0.999937	0.86277	0.847634
GOTERM_MF_DIRECT	GO:0003887~DNA-directed DNA polymerase activity	4	0.538358	0.0554998	10898371, 10898309, 10913279, 10909811	373	12	4956	4.42895	0.999943	0.86277	0.847634
GOTERM_MF_DIRECT	GO:0003707~steroid hormone receptor activity	4	0.538358	0.0554998	10905773, 10909850, 10905766, 10905238	373	12	4956	4.42895	0.999943	0.86277	0.847634
GOTERM_MF_DIRECT	GO:0004867~serine-type endopeptidase inhibitor activity	5	0.672948	0.0778818	10901483, 10900531, 10902835, 10901291, 10904701	373	22	4956	3.01974	0.999999	1	0.988235
GOTERM_MF_DIRECT	GO:0004252~serine-type endopeptidase activity	11	1.48048	0.0963085	10901661, 10911725, 10907512, 10911528, 10904142, 10902491, 10908489, 10901162, 10903939, 10901075, 10908429	373	84	4956	1.73995	1	1	0.988235
GOTERM_CC_DIRECT	GO:0005634~nucleus	53	7.13324	0.000290185	10908070, 10913469, 10907022, 10898067, 10898105, 10911879, 10907467, 10908795, 10905766, 10902535, 10911130, 10898232, 10911455, 10910128, 10905456, 10903673, 10905773, 10901497, 10904400, 10905375, 10907112, 10903671, 10909850, 10897819, 10907838, 10904403, 10909734, 10911462, 10901739, 10912950, 10898489, 10898687, 10907687, 10905221, 10907840, 10902877, 10906518, 10903006, 10903720, 10903049,…	345	416	4408	1.62781	0.0141205	0.012799	0.012799
GOTERM_CC_DIRECT	GO:0005581~collagen trimer	14	1.88425	0.000562241	10898373, 10913028, 10909429, 10903024, 10910119, 10902683, 10906840, 10902685, 10908664, 10902680, 10904143, 10902679, 10902877, 10902405	345	60	4408	2.98126	0.0271813	0.012799	0.012799
GOTERM_CC_DIRECT	GO:0005576~extracellular region	14	1.88425	0.000783609	10912075, 10899374, 10912057, 10912077, 10905152, 10907470, 10911526, 10904081, 10904288, 10904460, 10904463, 10903935, 10900856, 10904778	345	62	4408	2.88509	0.0376835	0.012799	0.012799
KEGG_PATHWAY	tsp04080:Neuroactive ligand-receptor interaction	8	1.07672	0.0010283	10911260, 10905356, 10903608, 10900790, 10902217, 10908593, 10904628, 10900679	120	30	2116	4.70222	0.0874989	0.0925472	0.0925472
KEGG_PATHWAY	tsp04320:Dorso-ventral axis formation	6	0.807537	0.00927543	10907840, 10911851, 10898653, 10906968, 10911567, 10907504	120	24	2116	4.40833	0.563674	0.417394	0.417394
KEGG_PATHWAY	tsp04931:Insulin resistance	8	1.07672	0.0291476	10908842, 10900968, 10912435, 10898566, 10905081, 10911317, 10908282, 10911458	120	54	2116	2.61235	0.928115	0.874427	0.874427
KEGG_PATHWAY	tsp01100:Metabolic pathways	41	5.51817	0.0763694	10913580, 10912871, 10911269, 10912630, 10911465, 10911964, 10901560, 10897227, 10902551, 10901288, 10902294, 10902471, 10902559, 10900856, 10900933, 10902214, 10903921, 10901743, 10900556, 10900934, 10898371, 10913056, 10899143, 10898397, 10911475, 10912109, 10911614, 10909095, 10898678, 10911435, 10911606, 10903113, 10901171, 10906685, 10898309, 10905154, 10903890, 10909216, 10909811, 10907813,…	120	581	2116	1.24435	0.99915	1	1
Functional Annotation of Hypo-methylated Genes in T. pseudospiralis in Ad Stage
Category	Term	Count	%	PValue	Genes	List Total	Pop Hits	Pop Total	Fold Enrichment	Bonferroni	Benjamini	FDR
GOTERM_BP_DIRECT	GO:0006412~translation	35	2.69024	0.000185956	10912392, 10912555, 10897431, 10911189, 10911223, 10912510, 10899874, 10910478, 10907622, 10903785, 10908576, 10911919, 10900550, 10908057, 10907808, 10901942, 10901822, 10912191, 10901762, 10904556, 10905700, 10913032, 10911371, 10912284, 10912065, 10911175, 10904280, 10912641, 10913236, 10911479, 10911611, 10902165, 10907774, 10906969, 10901754	428	111	2527	1.86169	0.0452515	0.046117	0.046117
GOTERM_BP_DIRECT	GO:0006457~protein folding	15	1.15296	0.0232175	10913443, 10912782, 10898351, 10912896, 10908154, 10903182, 10902292, 10911823, 10910467, 10908812, 10906930, 10904342, 10904495, 10911190, 10900547	428	48	2527	1.84506	0.997118	1	1
GOTERM_BP_DIRECT	GO:0007034~vacuolar transport	5	0.38432	0.0318898	10901299, 10913442, 10902537, 10907196, 10900655	428	8	2527	3.69013	0.999687	1	1
GOTERM_BP_DIRECT	GO:0016570~histone modification	4	0.307456	0.0366894	10911183, 10904471, 10907640, 10903777	428	5	2527	4.72336	0.999909	1	1
GOTERM_BP_DIRECT	GO:0006368~transcription elongation from RNA polymerase II promoter	4	0.307456	0.0643087	10911183, 10904471, 10913286, 10903777	428	6	2527	3.93614	1	1	1
GOTERM_BP_DIRECT	GO:0006096~glycolytic process	4	0.307456	0.0987698	10913135, 10912497, 10898097, 10902732	428	7	2527	3.37383	1	1	1
GOTERM_MF_DIRECT	GO:0003735~structural constituent of ribosome	35	2.69024	1.9096e-06	10912555, 10897431, 10911189, 10911223, 10912510, 10899874, 10910478, 10907622, 10903785, 10908576, 10911919, 10900550, 10908057, 10907808, 10901942, 10901822, 10912191, 10901762, 10904556, 10905700, 10913032, 10911371, 10912284, 10912065, 10911175, 10904280, 10912641, 10913236, 10911479, 10911611, 10902165, 10907774, 10906969, 10901754, 10903513	660	113	4956	2.32582	0.000559356	0.000559512	0.000559512
GOTERM_MF_DIRECT	GO:0000166~nucleotide binding	36	2.7671	0.00144353	10900809, 10910171, 10901718, 10912896, 10909141, 10897710, 10911941, 10897986, 10901782, 10905245, 10908334, 10908278, 10904254, 10907905, 10906659, 10909821, 10901884, 10912093, 10908913, 10902139, 10899322, 10911354, 10907491, 10897962, 10911799, 10903035, 10904489, 10906489, 10904262, 10901492, 10901513, 10907816, 10903776, 10906746, 10907779, 10907614	660	159	4956	1.70017	0.345091	0.151727	0.151727
GOTERM_MF_DIRECT	GO:0005525~GTP binding	30	2.30592	0.00155352	10911381, 10898140, 10913189, 10899850, 10911863, 10905544, 10899826, 10904114, 10901360, 10908575, 10905241, 10903824, 10908619, 10900317, 10900677, 10913112, 10899121, 10912087, 10911692, 10905294, 10897266, 10909131, 10906580, 10911897, 10904102, 10908603, 10906546, 10901451, 10903730, 10902481	660	125	4956	1.80218	0.365892	0.151727	0.151727
GOTERM_MF_DIRECT	GO:0000287~magnesium ion binding	12	0.922367	0.00254728	10911550, 10903959, 10902855, 10899850, 10913567, 10913356, 10905548, 10897234, 10913439, 10902732, 10911227, 10905080	660	33	4956	2.73058	0.526359	0.186588	0.186588
GOTERM_MF_DIRECT	GO:0003755~peptidyl-prolyl cis-trans isomerase activity	7	0.538048	0.0132722	10908812, 10913443, 10912782, 10912896, 10913281, 10911823, 10910467	660	16	4956	3.28523	0.980055	0.707791	0.707791
GOTERM_MF_DIRECT	GO:0000049~tRNA binding	6	0.461184	0.014494	10900965, 10902957, 10910447, 10897234, 10912329, 10906548	660	12	4956	3.75455	0.986127	0.707791	0.707791
GOTERM_MF_DIRECT	GO:0008137~NADH dehydrogenase (ubiquinone) activity	6	0.461184	0.0210261	10903420, 10901947, 10906485, 10906650, 10903050, 10913569	660	13	4956	3.46573	0.998023	0.880093	0.880093
GOTERM_MF_DIRECT	GO:0003723~RNA binding	28	2.15219	0.0350666	10910197, 10908791, 10899595, 10898104, 10905181, 10903322, 10904472, 10908334, 10900550, 10904254, 10904418, 10906659, 10911077, 10913332, 10898491, 10912005, 10905075, 10903035, 10908548, 10905696, 10904489, 10906763, 10903752, 10907774, 10904262, 10908444, 10902941, 10901435	660	143	4956	1.47031	0.999971	1	1
GOTERM_MF_DIRECT	GO:0004129~cytochrome-c oxidase activity	5	0.38432	0.0473639	10912274, 10905616, 10898467, 10903269, 10912326	660	11	4956	3.41322	0.999999	1	1
GOTERM_MF_DIRECT	GO:0008080~N-acetyltransferase activity	6	0.461184	0.0645353	10903255, 10912309, 10905509, 10897246, 10904116, 10912118	660	17	4956	2.65027	1	1	1
GOTERM_MF_DIRECT	GO:0008270~zinc ion binding	62	4.76556	0.0693319	10910393, 10913148, 10899875, 10910506, 10908598, 10906652, 10907343, 10903021, 10907342, 10906573, 10904638, 10904715, 10906936, 10911080, 10909525, 10902897, 10901885, 10901962, 10899085, 10899360, 10913474, 10912065, 10909211, 10912583, 10913039, 10909177, 10910447, 10903596, 10898867, 10898868, 10903278, 10898706, 10905055, 10900965, 10905735, 10906823, 10911140, 10911221, 10909781, 10913128,…	660	383	4956	1.21557	1	1	1
GOTERM_MF_DIRECT	GO:0003924~GTPase activity	10	0.76864	0.0751433	10904102, 10903730, 10898140, 10898283, 10902481, 10913112, 10908575, 10911863, 10908619, 10911897	660	40	4956	1.87727	1	1	1
GOTERM_MF_DIRECT	GO:0008289~lipid binding	5	0.38432	0.0828089	10907115, 10898195, 10909137, 10904174, 10897963	660	13	4956	2.88811	1	1	1
GOTERM_MF_DIRECT	GO:0003756~protein disulfide isomerase activity	3	0.230592	0.088143	10905562, 10911566, 10912642	660	4	4956	5.63182	1	1	1
GOTERM_CC_DIRECT	GO:0005737~cytoplasm	39	2.99769	1.25365e-05	10901836, 10899850, 10911863, 10913567, 10912113, 10912278, 10903182, 10897234, 10912977, 10908515, 10905028, 10900890, 10903685, 10904254, 10904495, 10904418, 10902957, 10903627, 10901289, 10913281, 10901840, 10901709, 10912288, 10912321, 10905075, 10911079, 10898310, 10913356, 10910447, 10907576, 10908544, 10907675, 10904262, 10904342, 10904440, 10900965, 10903930, 10906704, 10906548	543	154	4408	2.05582	0.00155333	0.00155453	0.00155453
GOTERM_CC_DIRECT	GO:0005840~ribosome	31	2.38278	0.000834403	10897431, 10911189, 10911223, 10912510, 10899874, 10910478, 10903785, 10908576, 10911919, 10908057, 10907808, 10901942, 10901822, 10912191, 10901762, 10904556, 10905700, 10912284, 10912065, 10904280, 10912641, 10913236, 10911712, 10911479, 10911611, 10908548, 10902165, 10903911, 10906969, 10900724, 10901754	543	136	4408	1.8504	0.0983322	0.051733	0.051733
GOTERM_CC_DIRECT	GO:0016593~Cdc73/Paf1 complex	4	0.307456	0.01527	10911183, 10904471, 10907640, 10903777	543	5	4408	6.49429	0.851636	0.631161	0.631161
GOTERM_CC_DIRECT	GO:0005783~endoplasmic reticulum	8	0.614912	0.0331648	10905366, 10897727, 10905562, 10897273, 10905294, 10911566, 10912642, 10900547	543	26	4408	2.4978	0.984735	1	1
GOTERM_CC_DIRECT	GO:0005789~endoplasmic reticulum membrane	8	0.614912	0.057011	10905345, 10902872, 10901749, 10900803, 10901491, 10908870, 10906529, 10902747	543	29	4408	2.23941	0.99931	1	1
GOTERM_CC_DIRECT	GO:0030126~COPI vesicle coat	3	0.230592	0.076445	10901010, 10903614, 10902302	543	4	4408	6.0884	0.999948	1	1
GOTERM_CC_DIRECT	GO:0030008~TRAPP complex	3	0.230592	0.076445	10904718, 10910165, 10904495	543	4	4408	6.0884	0.999948	1	1
GOTERM_CC_DIRECT	GO:0005622~intracellular	34	2.61337	0.0784183	10911381, 10897471, 10910470, 10899613, 10905080, 10907107, 10905544, 10910702, 10903146, 10904114, 10904031, 10901360, 10905241, 10903824, 10906936, 10900317, 10909404, 10906998, 10905029, 10900677, 10904536, 10899121, 10912087, 10911692, 10911598, 10897266, 10906580, 10901451, 10903311, 10907057, 10903495, 10905692, 10900123, 10906746	543	210	4408	1.31432	0.99996	1	1
GOTERM_CC_DIRECT	GO:0015934~large ribosomal subunit	4	0.307456	0.0881163	10913032, 10911371, 10900550, 10912555	543	9	4408	3.60794	0.999989	1	1
KEGG_PATHWAY	tsp03010:Ribosome	36	2.7671	0.00143572	10912555, 10897431, 10911223, 10912510, 10899874, 10910478, 10908515, 10903785, 10908576, 10911919, 10900550, 10908058, 10904572, 10908057, 10907808, 10901942, 10912191, 10901762, 10904556, 10905700, 10913032, 10911371, 10912284, 10911175, 10904280, 10912641, 10913236, 10911479, 10911611, 10908548, 10902165, 10907774, 10903911, 10906969, 10900724, 10901754	432	107	2116	1.64798	0.140031	0.152186	0.152186
KEGG_PATHWAY	tsp03420:Nucleotide excision repair	13	0.999231	0.0301851	10912393, 10912583, 10908793, 10910389, 10911322, 10897259, 10897204, 10911788, 10908931, 10901354, 10908940, 10902748, 10905735	432	34	2116	1.87282	0.959975	1	1
KEGG_PATHWAY	tsp01130:Biosynthesis of antibiotics	36	2.7671	0.0311367	10912497, 10903959, 10903818, 10910795, 10910796, 10912696, 10912911, 10911865, 10897701, 10903541, 10905027, 10904159, 10905345, 10900770, 10902855, 10906617, 10905548, 10902732, 10913135, 10911550, 10904819, 10898097, 10908583, 10909133, 10913412, 10913439, 10903091, 10908280, 10906546, 10911728, 10911549, 10900540, 10904760, 10903534, 10904028, 10902303	432	128	2116	1.3776	0.963895	1	1
KEGG_PATHWAY	tsp00600:Sphingolipid metabolism	8	0.614912	0.055141	10899856, 10899382, 10903451, 10911483, 10904805, 10910469, 10909834, 10907801	432	18	2116	2.17695	0.997409	1	1
KEGG_PATHWAY	tsp03050:Proteasome	13	0.999231	0.0682378	10913043, 10911444, 10912007, 10901341, 10911989, 10898418, 10906970, 10898419, 10903627, 10904639, 10904865, 10913092, 10903964	432	38	2116	1.67568	0.999402	1	1
KEGG_PATHWAY	tsp00190:Oxidative phosphorylation	24	1.84473	0.0800927	10901946, 10901947, 10909166, 10908340, 10913356, 10903050, 10898467, 10911602, 10912326, 10897963, 10913569, 10908280, 10902563, 10902381, 10906761, 10906485, 10906650, 10905508, 10901537, 10900652, 10905616, 10909500, 10903269, 10901016	432	85	2116	1.38301	0.999844	1	1
KEGG_PATHWAY	tsp03040:Spliceosome	32	2.45965	0.0813083	10911083, 10913443, 10897194, 10910197, 10898482, 10901718, 10897530, 10910772, 10897993, 10904157, 10904038, 10903444, 10908798, 10908334, 10907067, 10904418, 10906659, 10902139, 10903596, 10903035, 10902002, 10898604, 10908324, 10904262, 10901492, 10904187, 10901513, 10900103, 10901833, 10903259, 10908969, 10907614	432	120	2116	1.30617	0.999864	1	1
KEGG_PATHWAY	tsp03013:RNA transport	29	2.22905	0.0999903	10912178, 10910195, 10898482, 10911863, 10910376, 10897430, 10906931, 10904893, 10897986, 10908015, 10904254, 10901943, 10905826, 10909846, 10898470, 10913079, 10903706, 10910843, 10904489, 10903752, 10908544, 10907675, 10904262, 10908444, 10901592, 10901612, 10901513, 10907816, 10908969	432	109	2116	1.30318	0.999984	1	1
