# Supplementary material for: Comparative Epigenomics Reveals Host Diversity of the Trichinella Epigenomes and Their Effects on Differential Parasitism
Source: Front Cell Dev Biol. 2021 Jun 11;9:681839. doi: 10.3389/fcell.2021.681839 (PMC8226246; doi:10.3389/fcell.2021.681839)
Supplement: Supplementary file 5 [file Data_Sheet_4.XLSX]

## Sheet: Ad stage
Stage-specific Expressed Genes Under Hyper-/Hypo-methylation in Ad Stage Across the Twelve Trichinella Species. NA represents the homologous gene is not expressed in a stage-specific manner. Genes color-coded in green are conserved across the twelve Trichinella species.
Fam_ID	Encapsulated Clade									Non-Encapsulated Clade
	T1	T2	T3	T5	T6	T7	T8	T9	T12	T4	T10	T11
2131	NA	NA	KRY47694.1_T3	NA	KRX82104.1_T6	NA	NA	KRX53414.1_T9	NA	TP09667_T4	NA	NA
2134	NA	NA	NA	NA	NA	NA	NA	NA	NA	NA	KRZ75299.1_T10	NA
2135	NA	KRZ58079.1_T2	KRY49156.1_T3	KRX41056.1_T5	NA	NA	KRZ86405.1_T8	KRX63297.1_T9	KRY20502.1_T12	TP05939_T4	NA	NA
2136	NA	NA	KRY57864.1_T3	KRX42068.1_T5	NA	KRX19251.1_T7	KRZ89421.1_T8	NA	NA	NA	NA	NA
2137	NA	NA	KRY55599.1_T3	NA	NA	KRX14927.1_T7	NA	KRX63054.1_T9	NA	NA	NA	KRZ19413.1_T11
2156	EFV47742_T1	KRZ50292.1_T2	NA	KRX38820.1_T5	NA	NA	NA	KRX65888.1_T9	NA	NA	NA	KRZ03156.1_T11
2160	NA	NA	NA	NA	NA	NA	NA	KRX60741.1_T9	NA	NA	KRZ72691.1_T10	NA
2163	EFV48277_T1	KRZ52620.1_T2	NA	KRX40237.1_T5	NA	KRX20484.1_T7	KRZ87297.1_T8	KRX60194.1_T9	NA	NA	NA	NA
2169	EFV48644_T1	NA	NA	NA	KRX75780.1_T6	KRX23693.1_T7	KRZ97105.1_T8	KRX65340.1_T9	KRY21219.1_T12	TP11551_T4	NA	NA
2173	EFV48889_T1	NA	NA	NA	NA	NA	NA	NA	NA	NA	NA	NA
2176	EFV48977_T1	NA	KRY50638.1_T3	NA	NA	KRX24765.1_T7	KRZ93101.1_T8	KRX65303.1_T9	KRY13620.1_T12	NA	KRZ76228.1_T10	KRZ11598.1_T11
2183	NA	NA	NA	NA	KRX84999.1_T6	NA	NA	NA	NA	NA	NA	KRZ07708.1_T11
2184	NA	NA	KRY52176.1_T3	NA	NA	NA	NA	KRX58794.1_T9	NA	TP12134_T4	NA	KRZ10146.1_T11
2187	NA	KRZ51687.1_T2	KRY48246.1_T3	NA	KRX72841.1_T6	KRX24901.1_T7	NA	KRX65289.1_T9	KRY10763.1_T12	TP11347_T4	NA	NA
2188	NA	NA	NA	NA	NA	NA	NA	NA	NA	TP10171_T4	NA	NA
2196	NA	NA	NA	NA	NA	NA	NA	NA	NA	TP08190_T4	KRZ68067.1_T10	KRZ06422.1_T11
2197	NA	NA	KRY53992.1_T3	NA	NA	NA	KRZ94414.1_T8	KRX61467.1_T9	KRY16653.1_T12	NA	NA	NA
2198	NA	NA	NA	KRX39254.1_T5	NA	KRX16723.1_T7	NA	NA	NA	NA	NA	NA
2199	NA	NA	NA	KRX45327.1_T5	NA	NA	NA	KRX65415.1_T9	KRY21247.1_T12	NA	NA	NA
2202	NA	NA	NA	NA	NA	KRX28195.1_T7	NA	KRX66943.1_T9	NA	TP05830_T4	NA	NA
2205	NA	NA	NA	NA	NA	NA	NA	KRX62098.1_T9	NA	NA	NA	NA
2206	NA	NA	NA	NA	NA	NA	NA	NA	NA	NA	KRZ68044.1_T10	NA
2209	NA	NA	NA	NA	NA	NA	NA	NA	NA	TP11304_T4	NA	NA
2211	NA	NA	KRY60994.1_T3	KRX50854.1_T5	NA	NA	KRZ96200.1_T8	KRX68248.1_T9	KRY16302.1_T12	NA	NA	NA
2216	NA	NA	NA	KRX41087.1_T5	NA	KRX22126.1_T7	KRZ87827.1_T8	NA	NA	NA	KRZ67726.1_T10	NA
2219	EFV50054_T1	NA	NA	NA	NA	KRX22043.1_T7	NA	NA	NA	NA	NA	NA
2220	NA	NA	KRY56913.1_T3	KRX41111.1_T5	NA	NA	NA	KRX54660.1_T9	NA	NA	NA	NA
2221	NA	NA	NA	NA	KRX72411.1_T6	NA	NA	NA	NA	NA	NA	NA
2222	NA	NA	NA	NA	NA	KRX22040.1_T7	KRZ87850.1_T8	KRX54662.1_T9	KRY12334.1_T12	NA	NA	NA
2224	EFV50061_T1	NA	NA	NA	NA	KRX22118.1_T7	NA	NA	NA	NA	NA	NA
2225	NA	NA	NA	NA	NA	NA	NA	KRX53278.1_T9	NA	NA	NA	NA
2226	NA	KRZ49059.1_T2	KRY45747.1_T3	KRX37029.1_T5	KRX70347.1_T6	NA	KRZ85874.1_T8	NA	NA	TP11310_T4	KRZ70872.1_T10	NA
2227	NA	NA	KRY51631.1_T3	NA	NA	NA	NA	KRX59846.1_T9	NA	NA	KRZ70886.1_T10	NA
2229	EFV50121_T1	NA	KRY52788.1_T3	NA	NA	NA	NA	NA	NA	NA	NA	NA
2233	NA	NA	NA	NA	NA	NA	NA	NA	NA	NA	KRZ78545.1_T10	NA
2234	NA	NA	NA	KRX35804.1_T5	NA	NA	NA	NA	NA	NA	NA	NA
2235	EFV50168_T1	NA	KRY45850.1_T3	NA	NA	NA	NA	KRX61947.1_T9	KRY10300.1_T12	NA	NA	NA
2240	EFV50215_T1	NA	KRY46664.1_T3	NA	KRX75009.1_T6	KRX15680.1_T7	KRZ85724.1_T8	KRX63755.1_T9	KRY09305.1_T12	TP11445_T4	NA	NA
2252	NA	NA	NA	NA	NA	KRX25266.1_T7	KRZ91461.1_T8	NA	NA	NA	NA	NA
2253	NA	NA	NA	NA	NA	NA	NA	NA	NA	NA	KRZ75130.1_T10	NA
2254	NA	NA	NA	NA	NA	NA	NA	KRX55869.1_T9	NA	TP01097_T4	KRZ75095.1_T10	KRZ15036.1_T11
2256	NA	NA	NA	NA	NA	NA	NA	KRX55868.1_T9	NA	NA	KRZ75126.1_T10	KRZ14989.1_T11
2257	NA	KRZ54386.1_T2	NA	NA	NA	NA	NA	KRX55867.1_T9	KRY19376.1_T12	NA	NA	NA
2261	NA	NA	NA	NA	NA	NA	NA	NA	NA	TP03836_T4	NA	NA
2262	NA	NA	NA	KRX36989.1_T5	NA	NA	KRZ83255.1_T8	NA	NA	NA	NA	NA
2263	EFV50283_T1	NA	KRY54354.1_T3	NA	NA	NA	KRZ83257.1_T8	KRX52739.1_T9	NA	TP03839_T4	KRZ74294.1_T10	NA
2266	NA	NA	KRY53063.1_T3	NA	NA	NA	NA	NA	NA	NA	NA	NA
2268	EFV50307_T1	NA	NA	NA	NA	NA	NA	NA	NA	NA	NA	KRZ09758.1_T11
2275	NA	NA	KRY53073.1_T3	NA	NA	NA	NA	NA	NA	NA	NA	NA
2277	NA	NA	NA	NA	NA	NA	NA	KRX66984.1_T9	NA	NA	NA	NA
2278	EFV50333_T1	NA	NA	KRX45901.1_T5	KRX71604.1_T6	NA	NA	NA	NA	NA	NA	NA
2279	EFV50334_T1	NA	NA	NA	NA	NA	NA	NA	NA	NA	NA	NA
2285	EFV50374_T1	NA	NA	NA	NA	NA	NA	KRX58437.1_T9	NA	NA	NA	NA
2286	NA	NA	NA	NA	KRX78649.1_T6	NA	NA	NA	NA	NA	NA	NA
2288	NA	NA	NA	NA	NA	NA	NA	NA	NA	NA	NA	KRZ06731.1_T11
2289	EFV50385_T1	KRZ57474.1_T2	KRY59812.1_T3	KRX40019.1_T5	NA	KRX17314.1_T7	KRZ96842.1_T8	KRX58496.1_T9	NA	NA	KRZ74058.1_T10	NA
2291	NA	NA	NA	NA	NA	NA	NA	NA	NA	TP03208_T4	KRZ74065.1_T10	KRZ06714.1_T11
2292	NA	NA	NA	NA	NA	NA	NA	NA	KRY16059.1_T12	TP03205_T4	NA	KRZ06725.1_T11
2293	NA	NA	NA	NA	NA	NA	NA	KRX59233.1_T9	NA	NA	NA	NA
2295	NA	KRZ53673.1_T2	NA	KRX36482.1_T5	NA	KRX25472.1_T7	NA	KRX59246.1_T9	NA	NA	NA	NA
2296	NA	NA	KRY46207.1_T3	NA	NA	NA	NA	NA	NA	NA	NA	NA
2303	NA	KRZ56298.1_T2	NA	KRX36384.1_T5	NA	NA	NA	KRX61855.1_T9	KRY14259.1_T12	NA	NA	NA
2304	NA	KRZ50854.1_T2	NA	NA	NA	NA	NA	NA	NA	NA	NA	NA
2306	EFV50470_T1	KRZ49573.1_T2	KRY47570.1_T3	NA	NA	KRX18712.1_T7	NA	KRX52550.1_T9	KRY14277.1_T12	TP06079_T4	NA	NA
2308	EFV50480_T1	KRZ49578.1_T2	KRY47578.1_T3	KRX38108.1_T5	KRX77484.1_T6	KRX18799.1_T7	KRZ88618.1_T8	KRX52547.1_T9	KRY14262.1_T12	NA	KRZ70259.1_T10	KRZ02068.1_T11
2310	NA	NA	NA	NA	NA	KRX13226.1_T7	NA	NA	NA	NA	NA	KRZ15419.1_T11
2312	NA	NA	NA	NA	NA	KRX13221.1_T7	NA	NA	KRY08595.1_T12	NA	KRZ75585.1_T10	NA
2317	NA	KRZ54817.1_T2	NA	NA	NA	NA	NA	NA	NA	NA	NA	NA
2320	NA	NA	NA	NA	NA	KRX17357.1_T7	KRZ83096.1_T8	NA	NA	NA	NA	NA
2322	NA	KRZ50831.1_T2	NA	KRX42992.1_T5	NA	KRX25090.1_T7	NA	KRX55730.1_T9	KRY14756.1_T12	NA	NA	NA
2323	NA	KRZ51007.1_T2	KRY50478.1_T3	KRX42965.1_T5	NA	KRX24972.1_T7	KRZ97991.1_T8	KRX55705.1_T9	NA	TP10857_T4	KRZ78350.1_T10	KRZ17087.1_T11
2326	EFV50610_T1	KRZ48691.1_T2	KRY45090.1_T3	KRX35670.1_T5	NA	KRX24936.1_T7	KRZ97883.1_T8	NA	NA	NA	KRZ78264.1_T10	KRZ17159.1_T11
2327	EFV50611_T1	NA	KRY45092.1_T3	NA	NA	NA	NA	NA	NA	TP10845_T4	KRZ78365.1_T10	KRZ17013.1_T11
2328	EFV50618_T1	NA	NA	NA	NA	KRX22906.1_T7	NA	NA	NA	NA	NA	NA
2330	NA	NA	KRY46208.1_T3	NA	NA	KRX22909.1_T7	NA	NA	NA	NA	NA	NA
2331	EFV50621_T1	NA	NA	NA	NA	KRX22914.1_T7	KRZ87928.1_T8	KRX58683.1_T9	NA	TP10835_T4	KRZ75310.1_T10	NA
2332	NA	NA	NA	NA	NA	NA	NA	KRX58684.1_T9	NA	NA	NA	NA
2333	EFV50625_T1	KRZ58278.1_T2	KRY46217.1_T3	KRX45673.1_T5	NA	KRX22860.1_T7	KRZ87884.1_T8	KRX58707.1_T9	NA	NA	NA	NA
2334	EFV50626_T1	NA	NA	NA	NA	NA	NA	NA	NA	NA	NA	KRZ17077.1_T11
2336	NA	NA	NA	NA	KRX79192.1_T6	NA	NA	NA	NA	NA	NA	NA
2337	NA	KRZ58284.1_T2	NA	NA	NA	NA	NA	NA	NA	NA	KRZ75281.1_T10	KRZ17100.1_T11
2340	NA	NA	NA	NA	NA	NA	NA	NA	NA	TP10808_T4	NA	NA
2342	NA	NA	NA	NA	NA	NA	NA	NA	NA	NA	KRZ75311.1_T10	KRZ16988.1_T11
2343	EFV50656_T1	NA	NA	NA	NA	NA	NA	KRX59257.1_T9	NA	NA	NA	NA
2344	EFV50657_T1	NA	NA	NA	NA	NA	NA	KRX59187.1_T9	NA	NA	NA	NA
2345	EFV50658_T1	KRZ49916.1_T2	KRY59782.1_T3	KRX38147.1_T5	NA	KRX22858.1_T7	KRZ88507.1_T8	KRX59241.1_T9	KRY21756.1_T12	TP10798_T4	KRZ72752.1_T10	KRZ17064.1_T11
2346	NA	KRZ49903.1_T2	KRY59745.1_T3	KRX38145.1_T5	NA	NA	KRZ88524.1_T8	NA	KRY21747.1_T12	TP10795_T4	NA	NA
2347	NA	NA	NA	KRX38138.1_T5	NA	NA	NA	NA	NA	NA	NA	NA
2348	EFV50666_T1	KRZ51093.1_T2	KRY45117.1_T3	KRX38148.1_T5	KRX84575.1_T6	KRX22884.1_T7	KRZ83044.1_T8	KRX62383.1_T9	KRY08038.1_T12	TP10792_T4	KRZ72696.1_T10	KRZ17026.1_T11
2351	NA	NA	NA	NA	NA	NA	NA	NA	NA	TP10891_T4	KRZ76326.1_T10	KRZ17089.1_T11
2353	EFV50686_T1	NA	NA	NA	NA	NA	NA	NA	NA	NA	NA	NA
2354	NA	NA	KRY50925.1_T3	NA	NA	NA	NA	KRX58172.1_T9	NA	TP10887_T4	NA	NA
2360	NA	NA	NA	NA	NA	KRX18493.1_T7	NA	KRX52451.1_T9	NA	TP10901_T4	KRZ69238.1_T10	KRZ17121.1_T11
2362	NA	NA	NA	NA	NA	KRX18509.1_T7	NA	NA	NA	TP10897_T4	NA	NA
2364	NA	NA	NA	NA	NA	NA	NA	NA	NA	TP11017_T4	NA	NA
2365	EFV50744_T1	NA	NA	NA	NA	NA	NA	NA	NA	NA	NA	NA
2368	EFV50761_T1	NA	NA	NA	NA	NA	NA	NA	NA	TP11012_T4	NA	NA
2370	NA	NA	NA	NA	NA	NA	NA	NA	NA	NA	NA	KRZ01995.1_T11
2371	EFV50768_T1	NA	NA	NA	NA	NA	NA	NA	NA	NA	NA	NA
2372	EFV50846_T1	NA	NA	NA	NA	NA	NA	NA	NA	NA	NA	NA
2373	EFV50848_T1	NA	KRY48748.1_T3	KRX40354.1_T5	NA	NA	NA	KRX52439.1_T9	KRY10271.1_T12	NA	NA	NA
2374	NA	KRZ55941.1_T2	NA	NA	NA	NA	NA	NA	NA	NA	NA	NA
2375	EFV50850_T1	NA	KRY48715.1_T3	KRX40366.1_T5	KRX73973.1_T6	KRX19598.1_T7	NA	KRX53338.1_T9	KRY10289.1_T12	NA	NA	KRZ03635.1_T11
2377	NA	NA	KRY48730.1_T3	KRX40368.1_T5	NA	NA	KRZ83659.1_T8	NA	NA	TP10993_T4	KRZ71501.1_T10	NA
2378	NA	NA	NA	NA	NA	KRX19590.1_T7	NA	NA	NA	NA	NA	NA
2379	NA	NA	NA	NA	NA	NA	NA	NA	NA	NA	KRZ71492.1_T10	KRZ11355.1_T11
2380	EFV50877_T1	NA	NA	NA	NA	NA	NA	NA	NA	NA	NA	NA
2381	EFV50878_T1	NA	KRY46069.1_T3	NA	KRX70510.1_T6	NA	KRZ93370.1_T8	NA	KRY14122.1_T12	NA	NA	NA
2383	EFV50913_T1	NA	NA	NA	NA	NA	NA	KRX56893.1_T9	NA	NA	NA	NA
2385	EFV50920_T1	NA	NA	NA	NA	NA	KRZ85833.1_T8	KRX56871.1_T9	NA	NA	KRZ73753.1_T10	KRZ11349.1_T11
2386	NA	NA	KRY49872.1_T3	NA	NA	NA	NA	NA	NA	NA	NA	NA
2387	EFV50936_T1	NA	NA	NA	NA	NA	NA	NA	NA	NA	NA	NA
2388	EFV50940_T1	NA	NA	NA	NA	NA	NA	NA	NA	NA	NA	NA
2389	NA	NA	NA	NA	NA	NA	NA	KRX56867.1_T9	NA	NA	NA	NA
2392	NA	NA	NA	NA	NA	NA	NA	NA	NA	NA	KRZ77721.1_T10	KRZ08209.1_T11
2393	EFV50980_T1	NA	KRY48262.1_T3	NA	NA	KRX15076.1_T7	NA	KRX53604.1_T9	NA	NA	KRZ77673.1_T10	NA
2395	NA	NA	NA	NA	KRX74678.1_T6	NA	NA	NA	NA	NA	NA	NA
2399	EFV50993_T1	NA	NA	NA	NA	KRX15067.1_T7	NA	NA	NA	NA	NA	NA
2402	NA	NA	NA	NA	NA	KRX13646.1_T7	NA	NA	NA	NA	NA	NA
2403	EFV51048_T1	NA	NA	NA	NA	NA	NA	NA	NA	TP05658_T4	NA	NA
2404	NA	NA	KRY52726.1_T3	NA	NA	NA	NA	NA	NA	NA	NA	NA
2405	NA	NA	NA	KRX38671.1_T5	NA	KRX18803.1_T7	KRZ83917.1_T8	NA	NA	NA	KRZ73164.1_T10	NA
2407	NA	NA	NA	NA	NA	KRX22917.1_T7	NA	KRX61097.1_T9	NA	NA	KRZ67603.1_T10	NA
2409	NA	NA	NA	NA	NA	KRX22943.1_T7	NA	NA	NA	NA	NA	NA
2410	NA	NA	NA	NA	NA	KRX18146.1_T7	KRZ82533.1_T8	KRX52061.1_T9	NA	NA	NA	NA
2413	NA	NA	NA	NA	NA	NA	KRZ83596.1_T8	NA	NA	NA	NA	NA
2415	NA	NA	NA	NA	KRX72065.1_T6	NA	NA	NA	NA	NA	NA	NA
2416	NA	NA	NA	NA	KRX74690.1_T6	NA	NA	NA	NA	NA	NA	NA
2418	NA	NA	NA	NA	NA	NA	NA	NA	NA	TP04839_T4	KRZ74157.1_T10	NA
2419	NA	NA	NA	NA	KRX73343.1_T6	KRX26505.1_T7	NA	NA	NA	NA	NA	NA
2420	NA	KRZ49616.1_T2	NA	NA	NA	NA	KRZ85354.1_T8	KRX68611.1_T9	NA	TP04726_T4	NA	NA
2421	NA	NA	KRY46234.1_T3	NA	NA	NA	KRZ85389.1_T8	KRX68608.1_T9	NA	NA	KRZ79529.1_T10	NA
2423	NA	NA	KRY46933.1_T3	KRX46964.1_T5	NA	NA	KRZ84103.1_T8	NA	KRY09410.1_T12	NA	NA	NA
2424	EFV51222_T1	NA	NA	NA	NA	NA	NA	NA	NA	NA	NA	KRZ16650.1_T11
2425	EFV51223_T1	NA	NA	NA	NA	NA	NA	NA	NA	NA	KRZ66417.1_T10	KRZ16573.1_T11
2427	NA	NA	NA	NA	NA	KRX26188.1_T7	NA	NA	NA	NA	NA	NA
2436	NA	KRZ47792.1_T2	NA	NA	NA	NA	NA	NA	NA	TP04770_T4	KRZ77323.1_T10	KRZ11545.1_T11
2438	NA	NA	NA	NA	NA	NA	KRZ85014.1_T8	NA	NA	NA	NA	NA
2440	NA	NA	NA	KRX37331.1_T5	NA	NA	NA	NA	NA	NA	KRZ79562.1_T10	NA
2441	NA	NA	NA	NA	NA	KRX14012.1_T7	NA	NA	NA	NA	NA	NA
2442	NA	NA	KRY55053.1_T3	KRX36165.1_T5	KRX71137.1_T6	NA	KRZ88965.1_T8	NA	KRY19943.1_T12	NA	NA	NA
2444	EFV51325_T1	NA	NA	NA	NA	KRX13985.1_T7	NA	NA	NA	NA	NA	NA
2447	EFV51352_T1	NA	NA	NA	NA	NA	NA	NA	NA	NA	NA	NA
2451	NA	NA	NA	NA	KRX73352.1_T6	KRX13434.1_T7	NA	NA	NA	NA	NA	NA
2452	EFV51367_T1	NA	NA	NA	NA	KRX13429.1_T7	NA	NA	NA	NA	NA	NA
2453	EFV51383_T1	KRZ52847.1_T2	KRY47845.1_T3	KRX39290.1_T5	NA	NA	KRZ94152.1_T8	NA	KRY11166.1_T12	TP03698_T4	KRZ72291.1_T10	KRZ04516.1_T11
2458	EFV51400_T1	KRZ52252.1_T2	KRY49087.1_T3	KRX39847.1_T5	NA	NA	NA	KRX58207.1_T9	KRY11730.1_T12	NA	KRZ72292.1_T10	KRZ03581.1_T11
2462	EFV51414_T1	KRZ52250.1_T2	KRY49055.1_T3	KRX39844.1_T5	KRX82879.1_T6	KRX24359.1_T7	KRZ94205.1_T8	KRX58214.1_T9	KRY11739.1_T12	TP03016_T4	KRZ72283.1_T10	KRZ03585.1_T11
2463	NA	NA	KRY52865.1_T3	NA	NA	NA	NA	KRX64460.1_T9	KRY12235.1_T12	NA	NA	NA
2464	EFV51427_T1	NA	NA	KRX38549.1_T5	NA	NA	KRZ89638.1_T8	KRX64518.1_T9	KRY12229.1_T12	TP07397_T4	NA	NA
2466	NA	KRZ52136.1_T2	NA	KRX38552.1_T5	NA	KRX14990.1_T7	NA	NA	NA	NA	NA	NA
2468	NA	NA	NA	KRX38551.1_T5	KRX76469.1_T6	NA	KRZ89602.1_T8	NA	KRY12234.1_T12	NA	NA	KRZ05567.1_T11
2470	EFV51439_T1	NA	NA	KRX38543.1_T5	KRX76474.1_T6	KRX15004.1_T7	KRZ89606.1_T8	NA	KRY12236.1_T12	NA	NA	NA
2471	EFV51440_T1	NA	KRY52876.1_T3	KRX38546.1_T5	NA	KRX14993.1_T7	KRZ89629.1_T8	KRX64466.1_T9	NA	NA	KRZ71618.1_T10	KRZ05573.1_T11
2474	EFV51477_T1	KRZ51794.1_T2	NA	NA	KRX82929.1_T6	NA	KRZ88155.1_T8	KRX66176.1_T9	KRY13229.1_T12	TP07345_T4	KRZ79948.1_T10	NA
2478	NA	KRZ51772.1_T2	KRY54907.1_T3	KRX40702.1_T5	NA	NA	KRZ88175.1_T8	NA	NA	TP07335_T4	KRZ79968.1_T10	KRZ11009.1_T11
2479	NA	NA	NA	NA	NA	NA	NA	NA	NA	TP07329_T4	NA	NA
2480	EFV51505_T1	KRZ52903.1_T2	KRY46180.1_T3	NA	NA	NA	KRZ83981.1_T8	KRX57309.1_T9	NA	NA	KRZ80109.1_T10	NA
2482	NA	KRZ52917.1_T2	NA	NA	NA	NA	NA	NA	NA	NA	NA	NA
2483	NA	NA	NA	NA	NA	KRX20440.1_T7	NA	NA	NA	NA	NA	NA
2484	NA	KRZ57918.1_T2	NA	KRX42792.1_T5	NA	NA	KRZ91108.1_T8	NA	NA	NA	NA	NA
2487	NA	KRZ57921.1_T2	KRY52878.1_T3	NA	NA	NA	NA	KRX53941.1_T9	NA	NA	NA	NA
2488	NA	NA	KRY52862.1_T3	NA	NA	NA	NA	NA	NA	NA	NA	NA
2489	EFV51544_T1	NA	NA	NA	NA	NA	NA	NA	NA	NA	NA	NA
2493	EFV51562_T1	KRZ49819.1_T2	KRY51700.1_T3	NA	NA	NA	NA	NA	NA	NA	NA	KRZ03419.1_T11
2494	NA	NA	KRY47976.1_T3	NA	NA	NA	NA	KRX59270.1_T9	NA	TP08786_T4	NA	NA
2495	NA	NA	NA	NA	NA	KRX20478.1_T7	NA	NA	NA	NA	NA	NA
2496	NA	NA	NA	NA	NA	NA	NA	NA	NA	NA	KRZ73403.1_T10	NA
2498	NA	NA	NA	NA	NA	NA	NA	NA	KRY12504.1_T12	NA	KRZ73358.1_T10	NA
2499	EFV51596_T1	NA	KRY47973.1_T3	KRX42768.1_T5	NA	NA	KRZ88818.1_T8	KRX52310.1_T9	KRY12512.1_T12	TP08778_T4	NA	NA
2505	NA	NA	NA	NA	NA	NA	NA	NA	NA	NA	NA	KRZ10713.1_T11
2506	NA	NA	NA	NA	NA	NA	KRZ86271.1_T8	KRX55755.1_T9	NA	NA	NA	NA
2509	EFV51627_T1	NA	KRY50872.1_T3	KRX48582.1_T5	KRX75998.1_T6	KRX16228.1_T7	KRZ86260.1_T8	KRX55758.1_T9	NA	NA	KRZ70154.1_T10	KRZ10715.1_T11
2510	NA	NA	KRY50861.1_T3	NA	NA	NA	NA	NA	NA	NA	NA	NA
2511	EFV51630_T1	KRZ55661.1_T2	KRY50878.1_T3	KRX48584.1_T5	KRX75988.1_T6	NA	KRZ86287.1_T8	KRX55741.1_T9	KRY15156.1_T12	NA	NA	KRZ10702.1_T11
2513	NA	NA	NA	NA	NA	NA	NA	NA	NA	NA	KRZ70175.1_T10	NA
2515	NA	KRZ55494.1_T2	KRY55085.1_T3	NA	NA	KRX18786.1_T7	NA	KRX56125.1_T9	NA	NA	NA	NA
2517	NA	NA	NA	KRX39757.1_T5	NA	NA	NA	NA	NA	NA	NA	NA
2518	NA	NA	NA	NA	NA	NA	NA	NA	KRY11835.1_T12	NA	NA	NA
2522	NA	NA	NA	NA	NA	NA	NA	NA	NA	TP06672_T4	KRZ73292.1_T10	NA
2523	NA	NA	KRY46987.1_T3	NA	KRX74962.1_T6	NA	NA	NA	KRY10024.1_T12	NA	NA	KRZ13446.1_T11
2524	NA	NA	NA	NA	NA	NA	NA	NA	NA	NA	NA	KRZ13439.1_T11
2526	NA	NA	NA	NA	NA	KRX15164.1_T7	NA	KRX54185.1_T9	NA	NA	KRZ68234.1_T10	KRZ13501.1_T11
2527	EFV51737_T1	KRZ57948.1_T2	KRY51683.1_T3	KRX38207.1_T5	NA	NA	KRZ84318.1_T8	KRX54191.1_T9	NA	TP06693_T4	NA	NA
2528	NA	NA	NA	NA	NA	NA	NA	NA	KRY10508.1_T12	NA	NA	NA
2530	NA	NA	NA	NA	NA	NA	NA	NA	NA	TP03103_T4	NA	NA
2533	NA	NA	NA	NA	NA	NA	NA	KRX53128.1_T9	NA	NA	NA	NA
2534	NA	NA	KRY46804.1_T3	NA	NA	NA	KRZ87469.1_T8	NA	NA	NA	KRZ68970.1_T10	NA
2535	NA	NA	KRY51195.1_T3	KRX40986.1_T5	KRX77787.1_T6	KRX26256.1_T7	NA	KRX55101.1_T9	NA	TP06724_T4	KRZ73384.1_T10	KRZ07792.1_T11
2536	NA	NA	NA	KRX40987.1_T5	NA	NA	NA	NA	NA	NA	NA	NA
2537	NA	NA	NA	NA	KRX77794.1_T6	NA	KRZ89586.1_T8	NA	NA	TP06718_T4	NA	NA
2538	NA	NA	NA	NA	KRX77809.1_T6	NA	NA	NA	KRY11543.1_T12	NA	NA	NA
2539	EFV51783_T1	KRZ50406.1_T2	KRY51183.1_T3	KRX40991.1_T5	KRX77778.1_T6	KRX26315.1_T7	KRZ89623.1_T8	KRX55111.1_T9	KRY11547.1_T12	TP06708_T4	NA	KRZ02497.1_T11
2541	EFV51785_T1	KRZ50415.1_T2	KRY51209.1_T3	KRX40992.1_T5	NA	KRX26208.1_T7	KRZ89608.1_T8	KRX55100.1_T9	KRY11537.1_T12	TP06706_T4	KRZ73354.1_T10	KRZ02496.1_T11
2544	NA	NA	NA	KRX44912.1_T5	NA	NA	KRZ91077.1_T8	NA	NA	NA	KRZ78840.1_T10	NA
2545	NA	NA	NA	NA	NA	NA	NA	NA	NA	NA	NA	KRZ06761.1_T11
2549	NA	NA	NA	NA	NA	NA	NA	KRX57311.1_T9	NA	NA	NA	NA
2551	NA	KRZ60105.1_T2	KRY49397.1_T3	KRX42554.1_T5	KRX74157.1_T6	KRX15227.1_T7	KRZ97538.1_T8	KRX57340.1_T9	NA	TP02214_T4	NA	NA
2553	NA	NA	NA	NA	KRX74152.1_T6	NA	NA	NA	NA	NA	NA	NA
2554	NA	KRZ60107.1_T2	KRY49411.1_T3	KRX42551.1_T5	NA	KRX15224.1_T7	NA	KRX57315.1_T9	KRY16212.1_T12	NA	NA	NA
2555	EFV51854_T1	KRZ60066.1_T2	KRY49396.1_T3	KRX42570.1_T5	KRX74160.1_T6	KRX15219.1_T7	KRZ97420.1_T8	KRX57322.1_T9	KRY16209.1_T12	NA	NA	NA
2557	EFV51866_T1	NA	NA	NA	NA	NA	NA	NA	KRY16472.1_T12	NA	NA	NA
2558	EFV51867_T1	KRZ57558.1_T2	NA	NA	NA	NA	KRZ83957.1_T8	NA	NA	TP06574_T4	NA	NA
2560	NA	NA	NA	NA	NA	NA	NA	KRX55960.1_T9	NA	NA	NA	NA
2561	NA	NA	KRY55768.1_T3	NA	NA	NA	NA	KRX55975.1_T9	NA	NA	NA	NA
2563	EFV51876_T1	NA	NA	NA	NA	NA	KRZ83958.1_T8	NA	KRY16477.1_T12	TP08252_T4	NA	NA
2565	NA	KRZ49113.1_T2	NA	NA	NA	KRX13919.1_T7	KRZ86118.1_T8	KRX63434.1_T9	NA	TP08233_T4	KRZ75956.1_T10	NA
2566	EFV51899_T1	NA	KRY49374.1_T3	KRX37077.1_T5	NA	KRX13921.1_T7	NA	NA	KRY12742.1_T12	TP08234_T4	NA	KRZ02398.1_T11
2571	NA	NA	NA	NA	NA	NA	NA	NA	KRY17250.1_T12	NA	NA	NA
2572	NA	NA	KRY49378.1_T3	NA	NA	NA	NA	NA	NA	NA	KRZ73230.1_T10	NA
2573	NA	NA	NA	NA	NA	NA	KRZ86366.1_T8	KRX63481.1_T9	NA	TP09575_T4	KRZ73218.1_T10	KRZ08135.1_T11
2575	NA	KRZ58360.1_T2	KRY50755.1_T3	KRX43568.1_T5	NA	KRX17546.1_T7	KRZ86381.1_T8	NA	NA	NA	NA	KRZ08153.1_T11
2576	NA	NA	KRY49381.1_T3	NA	NA	NA	NA	NA	NA	TP09600_T4	NA	NA
2578	EFV51954_T1	KRZ57562.1_T2	KRY55719.1_T3	KRX36776.1_T5	NA	KRX25361.1_T7	KRZ90190.1_T8	KRX55949.1_T9	KRY15048.1_T12	TP08269_T4	NA	NA
2580	NA	KRZ57543.1_T2	NA	NA	NA	NA	NA	NA	NA	NA	NA	NA
2581	NA	NA	NA	NA	NA	NA	NA	NA	NA	NA	NA	KRZ13499.1_T11
2584	NA	NA	NA	NA	NA	NA	NA	NA	NA	NA	KRZ72222.1_T10	NA
2588	EFV52013_T1	NA	KRY55424.1_T3	NA	NA	KRX20503.1_T7	NA	KRX66635.1_T9	NA	NA	KRZ78769.1_T10	NA
2589	NA	NA	NA	NA	NA	NA	NA	NA	NA	TP03474_T4	KRZ78768.1_T10	NA
2591	EFV52019_T1	NA	NA	NA	NA	NA	NA	NA	NA	NA	KRZ78766.1_T10	KRZ10311.1_T11
2594	NA	NA	NA	NA	NA	KRX18536.1_T7	NA	NA	NA	NA	NA	NA
2598	NA	NA	NA	NA	NA	NA	KRZ85594.1_T8	NA	NA	NA	NA	NA
2599	NA	NA	NA	KRX40218.1_T5	NA	KRX20490.1_T7	KRZ87345.1_T8	KRX60246.1_T9	NA	NA	NA	NA
2601	EFV52075_T1	NA	NA	NA	KRX77472.1_T6	NA	NA	NA	NA	NA	NA	NA
2602	NA	NA	NA	NA	NA	NA	NA	KRX56575.1_T9	NA	NA	KRZ67240.1_T10	KRZ03185.1_T11
2605	NA	NA	NA	NA	NA	NA	NA	NA	NA	NA	NA	KRZ03186.1_T11
2606	EFV52082_T1	KRZ51047.1_T2	KRY47652.1_T3	KRX38725.1_T5	NA	KRX24396.1_T7	KRZ84241.1_T8	KRX56579.1_T9	NA	NA	NA	NA
2610	EFV52094_T1	KRZ51041.1_T2	NA	NA	NA	KRX24385.1_T7	NA	NA	NA	NA	KRZ67233.1_T10	NA
2611	NA	NA	NA	NA	NA	NA	NA	NA	NA	NA	KRZ68466.1_T10	KRZ04791.1_T11
2612	NA	NA	NA	NA	NA	KRX18567.1_T7	NA	NA	NA	NA	KRZ68476.1_T10	NA
2613	NA	NA	KRY50788.1_T3	NA	NA	NA	NA	NA	NA	NA	NA	NA
2615	NA	NA	KRY50782.1_T3	NA	NA	NA	KRZ86669.1_T8	KRX56684.1_T9	NA	TP08438_T4	NA	KRZ04812.1_T11
2617	EFV52111_T1	NA	KRY50796.1_T3	NA	NA	KRX18541.1_T7	NA	KRX56657.1_T9	NA	NA	NA	NA
2618	NA	NA	NA	NA	NA	NA	NA	NA	NA	NA	NA	KRZ04803.1_T11
2621	EFV52122_T1	NA	NA	KRX48633.1_T5	NA	NA	KRZ86671.1_T8	NA	NA	NA	KRZ68471.1_T10	KRZ04792.1_T11
2624	NA	NA	NA	NA	NA	NA	NA	NA	NA	TP04135_T4	KRZ66792.1_T10	KRZ06810.1_T11
2625	EFV52161_T1	NA	NA	NA	NA	NA	NA	KRX66595.1_T9	NA	NA	NA	NA
2627	NA	NA	NA	KRX48625.1_T5	KRX75547.1_T6	KRX22095.1_T7	KRZ89261.1_T8	NA	KRY19456.1_T12	NA	NA	KRZ02922.1_T11
2628	EFV52169_T1	NA	NA	KRX48676.1_T5	NA	NA	NA	NA	NA	NA	NA	NA
2630	EFV52173_T1	NA	KRY49728.1_T3	NA	NA	NA	NA	KRX66573.1_T9	NA	NA	KRZ71453.1_T10	KRZ02915.1_T11
2632	NA	NA	KRY56848.1_T3	NA	NA	NA	NA	NA	KRY19450.1_T12	NA	NA	NA
2635	NA	NA	NA	NA	NA	NA	NA	NA	NA	NA	NA	KRZ09552.1_T11
2638	NA	NA	NA	NA	NA	KRX22092.1_T7	NA	NA	NA	NA	NA	NA
2639	NA	NA	NA	NA	NA	NA	NA	NA	NA	TP04040_T4	KRZ73634.1_T10	KRZ09543.1_T11
2641	NA	NA	NA	NA	NA	NA	NA	NA	NA	NA	KRZ68084.1_T10	KRZ10473.1_T11
2642	NA	NA	NA	NA	NA	NA	NA	NA	KRY12789.1_T12	TP04014_T4	NA	NA
2644	NA	KRZ53606.1_T2	KRY49480.1_T3	KRX38264.1_T5	NA	KRX20701.1_T7	NA	KRX60666.1_T9	KRY12793.1_T12	NA	NA	NA
2649	NA	NA	NA	NA	NA	NA	NA	NA	NA	TP03974_T4	KRZ77982.1_T10	KRZ15507.1_T11
2651	NA	KRZ57030.1_T2	KRY52633.1_T3	KRX45265.1_T5	NA	NA	KRZ91804.1_T8	NA	KRY22206.1_T12	NA	NA	NA
2652	NA	KRZ57050.1_T2	NA	NA	NA	NA	NA	NA	NA	NA	NA	NA
2653	NA	KRZ57040.1_T2	KRY52626.1_T3	NA	NA	NA	KRZ91788.1_T8	KRX57050.1_T9	KRY22225.1_T12	NA	NA	KRZ15598.1_T11
2654	NA	KRZ57042.1_T2	KRY52660.1_T3	NA	NA	NA	KRZ91869.1_T8	KRX57078.1_T9	KRY22099.1_T12	NA	NA	NA
2655	EFV52274_T1	NA	NA	KRX45292.1_T5	KRX76654.1_T6	KRX19845.1_T7	NA	KRX57054.1_T9	NA	NA	NA	KRZ07930.1_T11
2658	NA	NA	NA	KRX45170.1_T5	NA	KRX15619.1_T7	KRZ93842.1_T8	NA	KRY14880.1_T12	NA	NA	NA
2659	NA	NA	NA	NA	NA	KRX15645.1_T7	NA	KRX60710.1_T9	NA	TP07278_T4	KRZ78017.1_T10	NA
2660	EFV52295_T1	NA	KRY51260.1_T3	NA	NA	KRX15635.1_T7	KRZ93883.1_T8	NA	KRY14883.1_T12	NA	NA	NA
2661	NA	NA	NA	NA	NA	NA	NA	NA	NA	NA	KRZ78008.1_T10	NA
2662	EFV52297_T1	KRZ55549.1_T2	KRY51235.1_T3	KRX45184.1_T5	NA	KRX15633.1_T7	KRZ93929.1_T8	KRX60690.1_T9	KRY14921.1_T12	NA	KRZ77986.1_T10	KRZ15554.1_T11
2663	NA	NA	NA	NA	NA	NA	NA	NA	NA	NA	KRZ77957.1_T10	KRZ15568.1_T11
2664	NA	NA	NA	NA	NA	NA	NA	KRX60709.1_T9	NA	NA	NA	NA
2666	NA	KRZ58303.1_T2	NA	NA	NA	NA	NA	NA	NA	NA	NA	NA
2667	NA	KRZ58336.1_T2	KRY53895.1_T3	NA	NA	NA	KRZ93891.1_T8	NA	NA	TP07239_T4	NA	NA
2668	NA	NA	NA	NA	NA	NA	NA	KRX58284.1_T9	NA	NA	NA	NA
2670	NA	KRZ58329.1_T2	NA	KRX46786.1_T5	NA	KRX23444.1_T7	NA	NA	KRY16942.1_T12	NA	KRZ78024.1_T10	NA
2671	NA	NA	NA	KRX46769.1_T5	NA	KRX23389.1_T7	NA	NA	NA	TP07250_T4	NA	NA
2672	EFV52340_T1	KRZ58302.1_T2	NA	KRX46774.1_T5	KRX79341.1_T6	NA	KRZ93899.1_T8	KRX58271.1_T9	KRY16921.1_T12	TP07251_T4	KRZ78060.1_T10	NA
2675	EFV52363_T1	NA	NA	NA	NA	NA	NA	NA	NA	NA	NA	NA
2677	NA	NA	KRY51417.1_T3	NA	KRX75917.1_T6	KRX16191.1_T7	NA	NA	KRY17059.1_T12	TP12031_T4	NA	NA
2679	NA	NA	NA	NA	NA	KRX16177.1_T7	NA	KRX56767.1_T9	KRY17068.1_T12	NA	NA	NA
2680	EFV52372_T1	KRZ54190.1_T2	KRY51427.1_T3	KRX44287.1_T5	NA	KRX16192.1_T7	KRZ87786.1_T8	KRX56787.1_T9	KRY17066.1_T12	TP12026_T4	KRZ69496.1_T10	NA
2681	EFV52373_T1	KRZ54202.1_T2	NA	NA	NA	KRX16199.1_T7	NA	NA	NA	NA	NA	NA
2684	EFV52384_T1	NA	NA	NA	NA	NA	NA	NA	NA	NA	KRZ69514.1_T10	KRZ06953.1_T11
2686	NA	NA	NA	KRX44250.1_T5	NA	KRX16213.1_T7	NA	NA	NA	NA	NA	NA
2688	NA	NA	NA	NA	NA	KRX16195.1_T7	NA	KRX56801.1_T9	NA	NA	NA	NA
2689	NA	KRZ53774.1_T2	NA	NA	NA	NA	NA	NA	NA	NA	NA	NA
2690	EFV52408_T1	NA	NA	NA	NA	NA	NA	NA	NA	NA	NA	NA
2697	NA	NA	NA	NA	NA	NA	KRZ90911.1_T8	NA	NA	NA	NA	NA
2698	NA	NA	NA	NA	NA	KRX23363.1_T7	NA	KRX58411.1_T9	KRY11316.1_T12	NA	NA	NA
2701	NA	KRZ57484.1_T2	KRY49165.1_T3	NA	NA	NA	NA	KRX58417.1_T9	NA	NA	NA	KRZ04707.1_T11
2703	EFV52463_T1	NA	NA	KRX46550.1_T5	KRX77757.1_T6	KRX23470.1_T7	KRZ90903.1_T8	NA	NA	NA	KRZ72006.1_T10	KRZ03945.1_T11
2705	NA	NA	KRY48166.1_T3	NA	KRX73957.1_T6	NA	NA	NA	NA	NA	NA	NA
2706	NA	NA	NA	NA	NA	KRX19851.1_T7	NA	NA	KRY10333.1_T12	NA	NA	NA
2707	EFV52475_T1	NA	NA	KRX38955.1_T5	NA	KRX19918.1_T7	KRZ90887.1_T8	NA	NA	TP08296_T4	KRZ67481.1_T10	KRZ08969.1_T11
2710	EFV52481_T1	NA	KRY48171.1_T3	KRX38956.1_T5	KRX73960.1_T6	KRX19885.1_T7	KRZ90886.1_T8	NA	KRY10335.1_T12	TP08283_T4	NA	NA
2711	NA	NA	NA	NA	NA	NA	NA	KRX52363.1_T9	NA	NA	KRZ76536.1_T10	NA
2712	NA	NA	NA	NA	NA	NA	NA	KRX52362.1_T9	NA	TP08265_T4	NA	NA
2713	NA	NA	NA	NA	NA	KRX14674.1_T7	NA	NA	NA	NA	NA	NA
2714	NA	NA	NA	KRX41529.1_T5	NA	KRX14680.1_T7	NA	NA	NA	NA	NA	KRZ02709.1_T11
2717	EFV52511_T1	KRZ54505.1_T2	NA	NA	KRX74412.1_T6	KRX16087.1_T7	NA	NA	NA	TP03551_T4	KRZ67677.1_T10	KRZ04570.1_T11
2718	NA	NA	NA	NA	NA	KRX16086.1_T7	NA	NA	NA	NA	NA	NA
2719	NA	NA	NA	KRX50513.1_T5	NA	NA	NA	KRX54067.1_T9	NA	NA	KRZ67668.1_T10	NA
2720	EFV52525_T1	NA	NA	NA	NA	KRX16069.1_T7	NA	NA	NA	NA	NA	NA
2722	NA	KRZ61438.1_T2	NA	NA	NA	KRX23203.1_T7	KRZ88868.1_T8	NA	NA	NA	KRZ66620.1_T10	NA
2723	EFV52532_T1	KRZ61412.1_T2	KRY55291.1_T3	KRX43968.1_T5	NA	NA	KRZ88875.1_T8	KRX60272.1_T9	NA	NA	NA	NA
2724	EFV52533_T1	NA	NA	NA	NA	NA	NA	KRX60269.1_T9	NA	NA	NA	NA
2729	NA	NA	NA	NA	NA	NA	NA	NA	NA	TP11183_T4	KRZ70534.1_T10	NA
2730	NA	NA	NA	KRX44002.1_T5	NA	KRX23225.1_T7	NA	NA	KRY14434.1_T12	NA	KRZ70558.1_T10	KRZ07202.1_T11
2731	NA	NA	NA	NA	NA	NA	NA	NA	NA	NA	NA	KRZ07174.1_T11
2734	NA	KRZ58848.1_T2	NA	KRX41363.1_T5	NA	KRX21183.1_T7	NA	NA	KRY09743.1_T12	NA	KRZ66629.1_T10	NA
2735	EFV52568_T1	NA	NA	KRX41354.1_T5	NA	NA	NA	NA	NA	NA	KRZ66614.1_T10	NA
2739	NA	NA	NA	NA	NA	NA	KRZ91775.1_T8	KRX60271.1_T9	NA	NA	NA	NA
2742	EFV52617_T1	KRZ54002.1_T2	KRY51649.1_T3	NA	NA	KRX21208.1_T7	NA	KRX60265.1_T9	NA	TP02510_T4	KRZ75941.1_T10	KRZ11784.1_T11
2743	NA	NA	KRY51675.1_T3	NA	NA	NA	NA	NA	NA	NA	NA	NA
2744	NA	NA	NA	NA	NA	NA	NA	NA	KRY13939.1_T12	NA	NA	NA
2745	EFV52646_T1	NA	NA	KRX41351.1_T5	KRX75582.1_T6	KRX21181.1_T7	KRZ86878.1_T8	NA	KRY22296.1_T12	NA	KRZ76581.1_T10	NA
2746	NA	NA	NA	NA	NA	NA	NA	KRX54532.1_T9	NA	NA	NA	NA
2750	NA	NA	NA	NA	NA	NA	NA	NA	NA	TP10556_T4	KRZ76492.1_T10	NA
2751	NA	NA	KRY49774.1_T3	NA	NA	NA	NA	NA	NA	NA	KRZ76501.1_T10	NA
2752	NA	NA	NA	KRX36033.1_T5	NA	NA	NA	NA	NA	TP02157_T4	NA	NA
2754	NA	NA	NA	NA	NA	NA	NA	NA	NA	TP02150_T4	KRZ73632.1_T10	NA
2755	NA	NA	NA	KRX37544.1_T5	NA	NA	NA	KRX57738.1_T9	NA	TP02148_T4	KRZ73682.1_T10	NA
2756	NA	NA	NA	NA	KRX81201.1_T6	KRX13958.1_T7	KRZ95114.1_T8	NA	NA	NA	NA	NA
2757	NA	NA	KRY48763.1_T3	NA	NA	KRX13965.1_T7	NA	NA	KRY22300.1_T12	NA	KRZ73664.1_T10	NA
2758	NA	KRZ51386.1_T2	NA	NA	NA	KRX13973.1_T7	NA	NA	KRY22310.1_T12	NA	NA	NA
2759	NA	NA	NA	NA	NA	KRX23135.1_T7	NA	NA	NA	NA	KRZ69616.1_T10	NA
2760	NA	NA	KRY59469.1_T3	NA	NA	KRX23110.1_T7	NA	NA	NA	TP10781_T4	NA	NA
2761	NA	KRZ60294.1_T2	KRY59508.1_T3	KRX44341.1_T5	KRX69279.1_T6	KRX23204.1_T7	KRZ97434.1_T8	KRX61203.1_T9	KRY20870.1_T12	NA	NA	NA
2763	NA	NA	KRY59471.1_T3	NA	NA	NA	NA	NA	NA	NA	NA	NA
2765	NA	NA	NA	KRX44361.1_T5	NA	KRX23235.1_T7	NA	NA	NA	NA	NA	NA
2770	EFV52725_T1	NA	KRY59430.1_T3	NA	NA	KRX23230.1_T7	KRZ97339.1_T8	KRX55182.1_T9	NA	NA	KRZ73169.1_T10	NA
2775	EFV52739_T1	NA	NA	NA	NA	NA	NA	NA	NA	NA	NA	NA
2776	NA	NA	KRY53382.1_T3	NA	NA	NA	NA	KRX60474.1_T9	NA	TP02196_T4	NA	NA
2777	NA	KRZ58826.1_T2	NA	NA	NA	KRX15028.1_T7	NA	KRX60487.1_T9	NA	NA	KRZ68932.1_T10	NA
2778	NA	NA	NA	NA	KRX75462.1_T6	NA	NA	KRX60435.1_T9	NA	NA	NA	NA
2780	NA	NA	NA	KRX50708.1_T5	NA	KRX17931.1_T7	KRZ93528.1_T8	KRX60445.1_T9	KRY13593.1_T12	NA	NA	KRZ15479.1_T11
2781	EFV52757_T1	NA	NA	NA	NA	NA	NA	KRX60471.1_T9	NA	NA	KRZ69556.1_T10	NA
2786	EFV52764_T1	NA	NA	NA	NA	NA	NA	KRX60451.1_T9	NA	NA	NA	NA
2787	NA	KRZ54554.1_T2	KRY57996.1_T3	NA	NA	NA	NA	KRX60424.1_T9	NA	NA	NA	NA
2789	NA	NA	NA	NA	NA	KRX17926.1_T7	NA	NA	KRY13559.1_T12	NA	NA	NA
2790	NA	KRZ54558.1_T2	NA	NA	NA	KRX17925.1_T7	NA	NA	NA	NA	NA	NA
2793	NA	KRZ50554.1_T2	NA	NA	NA	NA	NA	NA	NA	NA	NA	NA
2795	NA	NA	NA	NA	NA	NA	NA	NA	NA	NA	NA	KRZ03607.1_T11
2797	NA	NA	NA	NA	NA	NA	NA	NA	NA	NA	KRZ69976.1_T10	NA
2798	EFV52792_T1	KRZ48858.1_T2	KRY59018.1_T3	KRX39915.1_T5	KRX77689.1_T6	KRX20729.1_T7	KRZ97443.1_T8	KRX52225.1_T9	KRY08200.1_T12	NA	KRZ72445.1_T10	KRZ01917.1_T11
2799	EFV52797_T1	KRZ48857.1_T2	KRY59039.1_T3	KRX39916.1_T5	KRX77706.1_T6	NA	KRZ97479.1_T8	NA	KRY15931.1_T12	TP11243_T4	NA	KRZ01926.1_T11
2804	NA	KRZ49664.1_T2	KRY58979.1_T3	KRX39906.1_T5	NA	KRX20731.1_T7	KRZ97403.1_T8	KRX57395.1_T9	NA	NA	KRZ69953.1_T10	NA
2810	NA	KRZ62104.1_T2	NA	KRX37003.1_T5	NA	KRX17917.1_T7	NA	KRX52742.1_T9	NA	NA	KRZ66776.1_T10	NA
2813	NA	KRZ58972.1_T2	KRY55394.1_T3	KRX43668.1_T5	NA	NA	KRZ92682.1_T8	KRX63566.1_T9	NA	TP11278_T4	KRZ69085.1_T10	KRZ11801.1_T11
2815	NA	NA	NA	KRX43689.1_T5	KRX83499.1_T6	NA	NA	KRX63516.1_T9	NA	NA	NA	NA
2816	EFV52833_T1	KRZ58981.1_T2	KRY55380.1_T3	KRX43684.1_T5	NA	KRX21250.1_T7	KRZ92629.1_T8	KRX63595.1_T9	KRY14659.1_T12	TP11274_T4	KRZ69092.1_T10	KRZ11783.1_T11
2818	NA	NA	KRY55407.1_T3	NA	KRX83506.1_T6	NA	NA	NA	NA	NA	KRZ69105.1_T10	NA
2819	NA	NA	NA	NA	NA	NA	NA	KRX63562.1_T9	NA	NA	NA	NA
2821	NA	NA	NA	KRX35737.1_T5	KRX69876.1_T6	NA	NA	KRX54540.1_T9	KRY19211.1_T12	NA	KRZ75950.1_T10	NA
2823	NA	NA	NA	NA	KRX83494.1_T6	NA	NA	NA	NA	NA	NA	NA
2825	NA	KRZ55273.1_T2	KRY59014.1_T3	NA	NA	NA	KRZ92631.1_T8	KRX63606.1_T9	NA	TP11138_T4	NA	NA
2830	NA	NA	NA	NA	NA	NA	NA	NA	NA	TP01125_T4	NA	NA
2831	EFV52912_T1	KRZ59773.1_T2	KRY54864.1_T3	KRX49681.1_T5	KRX82993.1_T6	KRX26230.1_T7	KRZ89754.1_T8	KRX64085.1_T9	KRY17413.1_T12	TP01132_T4	KRZ78633.1_T10	KRZ13300.1_T11
2833	EFV52914_T1	NA	KRY54890.1_T3	KRX49690.1_T5	KRX83014.1_T6	KRX26330.1_T7	KRZ89737.1_T8	KRX64119.1_T9	KRY17382.1_T12	TP01135_T4	NA	KRZ13301.1_T11
2834	NA	NA	KRY54869.1_T3	NA	NA	NA	NA	KRX64025.1_T9	NA	NA	NA	NA
2835	NA	NA	KRY54866.1_T3	NA	NA	KRX26177.1_T7	KRZ89719.1_T8	KRX64091.1_T9	KRY17401.1_T12	NA	NA	NA
2836	NA	NA	NA	NA	NA	KRX26258.1_T7	NA	KRX64022.1_T9	NA	TP03385_T4	NA	KRZ13363.1_T11
2837	NA	NA	NA	NA	KRX83090.1_T6	NA	NA	NA	NA	NA	NA	NA
2840	NA	NA	NA	KRX49710.1_T5	NA	NA	NA	NA	NA	NA	NA	NA
2843	EFV52962_T1	NA	NA	NA	NA	KRX15508.1_T7	NA	NA	NA	NA	NA	KRZ13261.1_T11
2844	NA	NA	NA	NA	KRX79981.1_T6	NA	NA	NA	NA	NA	NA	NA
2846	EFV52968_T1	NA	NA	NA	NA	KRX15503.1_T7	NA	NA	NA	NA	KRZ73170.1_T10	NA
2847	NA	NA	NA	NA	NA	NA	NA	NA	NA	TP11890_T4	NA	NA
2848	EFV52975_T1	NA	KRY59380.1_T3	KRX38322.1_T5	NA	NA	KRZ90567.1_T8	KRX58907.1_T9	KRY11613.1_T12	TP11894_T4	NA	NA
2850	EFV52987_T1	KRZ49459.1_T2	KRY54745.1_T3	KRX37375.1_T5	NA	NA	KRZ90575.1_T8	KRX56518.1_T9	KRY12979.1_T12	TP03257_T4	NA	KRZ17779.1_T11
2854	NA	NA	NA	NA	NA	KRX14974.1_T7	NA	NA	NA	NA	NA	NA
2856	NA	NA	NA	NA	KRX74653.1_T6	KRX14958.1_T7	NA	KRX56849.1_T9	NA	NA	KRZ71472.1_T10	NA
2858	NA	KRZ58036.1_T2	NA	NA	NA	KRX16526.1_T7	NA	NA	NA	TP10491_T4	KRZ71318.1_T10	KRZ09284.1_T11
2860	EFV53038_T1	NA	NA	NA	NA	NA	NA	KRX67263.1_T9	NA	NA	NA	NA
2861	NA	NA	NA	NA	NA	NA	NA	KRX67176.1_T9	NA	NA	NA	NA
2865	EFV53049_T1	NA	NA	NA	NA	NA	NA	NA	NA	NA	NA	NA
2866	NA	KRZ48926.1_T2	NA	NA	NA	KRX25405.1_T7	NA	KRX53443.1_T9	NA	NA	KRZ78520.1_T10	KRZ05574.1_T11
2869	NA	NA	NA	KRX35857.1_T5	NA	KRX25495.1_T7	NA	NA	KRY13273.1_T12	NA	NA	NA
2877	NA	NA	KRY48369.1_T3	NA	NA	NA	NA	NA	NA	TP11768_T4	NA	KRZ11541.1_T11
2880	NA	NA	NA	NA	NA	NA	NA	NA	NA	TP10436_T4	NA	KRZ09470.1_T11
2881	EFV53168_T1	KRZ56995.1_T2	KRY50984.1_T3	KRX41585.1_T5	NA	NA	NA	KRX61550.1_T9	NA	NA	NA	KRZ09461.1_T11
2882	NA	KRZ56994.1_T2	NA	NA	NA	NA	NA	NA	NA	NA	NA	NA
2884	NA	NA	NA	NA	NA	NA	NA	KRX59396.1_T9	KRY09150.1_T12	NA	NA	NA
2887	NA	NA	NA	KRX39166.1_T5	NA	KRX17809.1_T7	KRZ84160.1_T8	KRX56619.1_T9	KRY12630.1_T12	NA	KRZ70450.1_T10	KRZ11069.1_T11
2888	EFV53247_T1	NA	NA	KRX39171.1_T5	KRX74478.1_T6	NA	NA	KRX56620.1_T9	NA	TP09726_T4	KRZ70423.1_T10	NA
2889	EFV53248_T1	NA	NA	NA	NA	NA	NA	NA	NA	NA	NA	NA
2891	EFV53279_T1	NA	NA	NA	NA	NA	NA	KRX56629.1_T9	NA	NA	NA	NA
2898	NA	NA	NA	NA	NA	NA	NA	NA	KRY07896.1_T12	NA	NA	NA
2899	NA	NA	NA	NA	NA	NA	NA	NA	NA	TP09977_T4	NA	NA
2900	EFV53324_T1	KRZ56581.1_T2	KRY53483.1_T3	KRX43384.1_T5	KRX72702.1_T6	KRX19669.1_T7	NA	KRX60126.1_T9	NA	TP09992_T4	KRZ80260.1_T10	KRZ10763.1_T11
2902	EFV53334_T1	NA	KRY53453.1_T3	KRX43377.1_T5	KRX81798.1_T6	KRX19680.1_T7	KRZ94187.1_T8	KRX60171.1_T9	KRY15039.1_T12	TP10011_T4	KRZ80303.1_T10	KRZ10811.1_T11
2903	NA	NA	KRY53497.1_T3	NA	NA	NA	KRZ94156.1_T8	NA	NA	NA	NA	NA
2907	EFV53348_T1	KRZ56561.1_T2	KRY53444.1_T3	KRX43382.1_T5	KRX72718.1_T6	KRX19708.1_T7	KRZ94102.1_T8	KRX60173.1_T9	KRY15025.1_T12	TP09996_T4	KRZ80212.1_T10	KRZ10801.1_T11
2908	NA	NA	NA	NA	NA	NA	NA	NA	KRY15030.1_T12	NA	NA	NA
2909	NA	NA	NA	NA	NA	NA	NA	NA	NA	NA	NA	KRZ14491.1_T11
2910	NA	NA	NA	NA	NA	KRX19092.1_T7	NA	NA	NA	TP12337_T4	NA	NA
2911	NA	NA	NA	NA	NA	NA	NA	KRX60609.1_T9	NA	NA	NA	NA
2919	NA	NA	NA	NA	NA	NA	NA	KRX67929.1_T9	NA	NA	KRZ72835.1_T10	NA
2920	NA	NA	NA	NA	NA	KRX18313.1_T7	NA	NA	NA	NA	NA	NA
2921	EFV53424_T1	KRZ58171.1_T2	KRY53770.1_T3	KRX46385.1_T5	KRX85437.1_T6	KRX19099.1_T7	KRZ95704.1_T8	KRX68008.1_T9	KRY21670.1_T12	TP09853_T4	KRZ72824.1_T10	KRZ14489.1_T11
2922	EFV53425_T1	NA	NA	NA	NA	NA	NA	NA	NA	TP09854_T4	KRZ72815.1_T10	KRZ14454.1_T11
2923	NA	KRZ58133.1_T2	NA	KRX46383.1_T5	NA	NA	KRZ95696.1_T8	NA	NA	TP09855_T4	KRZ72871.1_T10	NA
2924	NA	KRZ58139.1_T2	NA	KRX46363.1_T5	NA	NA	KRZ95611.1_T8	NA	KRY21655.1_T12	TP09858_T4	KRZ72812.1_T10	NA
2926	EFV53446_T1	NA	NA	KRX46381.1_T5	NA	NA	NA	NA	NA	TP09868_T4	NA	NA
2929	NA	NA	NA	NA	NA	NA	NA	NA	NA	NA	NA	KRZ09850.1_T11
2930	NA	NA	NA	NA	NA	NA	NA	NA	NA	TP09346_T4	NA	NA
2931	NA	NA	NA	NA	NA	NA	NA	NA	NA	NA	KRZ70232.1_T10	NA
2932	NA	NA	NA	NA	NA	NA	NA	NA	NA	NA	KRZ68497.1_T10	NA
2933	NA	NA	NA	NA	NA	NA	NA	NA	NA	NA	NA	KRZ09838.1_T11
2935	EFV53496_T1	KRZ58543.1_T2	KRY56295.1_T3	KRX44148.1_T5	NA	KRX18335.1_T7	KRZ95623.1_T8	KRX64076.1_T9	KRY17791.1_T12	NA	NA	NA
2937	NA	NA	NA	NA	NA	KRX18319.1_T7	NA	KRX64067.1_T9	NA	NA	NA	NA
2939	EFV53510_T1	NA	NA	KRX36306.1_T5	NA	NA	NA	NA	NA	NA	NA	KRZ06057.1_T11
2942	NA	NA	NA	NA	NA	NA	NA	KRX54967.1_T9	NA	NA	NA	NA
2944	EFV53549_T1	KRZ52968.1_T2	KRY56539.1_T3	KRX39886.1_T5	NA	KRX14899.1_T7	KRZ90762.1_T8	NA	KRY13258.1_T12	NA	NA	KRZ08537.1_T11
2945	NA	KRZ52981.1_T2	NA	NA	NA	NA	NA	NA	NA	NA	NA	NA
2946	NA	KRZ52970.1_T2	KRY56534.1_T3	NA	NA	NA	KRZ90784.1_T8	NA	KRY13240.1_T12	NA	NA	NA
2947	EFV53561_T1	NA	NA	NA	NA	NA	NA	NA	NA	NA	NA	NA
2949	NA	KRZ52967.1_T2	KRY56501.1_T3	KRX35752.1_T5	NA	NA	KRZ90743.1_T8	KRX54976.1_T9	KRY13237.1_T12	NA	KRZ71052.1_T10	KRZ08532.1_T11
2950	NA	NA	KRY56571.1_T3	KRX35755.1_T5	NA	KRX14919.1_T7	KRZ90756.1_T8	KRX54993.1_T9	NA	NA	KRZ71068.1_T10	NA
2952	NA	NA	NA	NA	KRX70728.1_T6	NA	NA	NA	KRY18495.1_T12	NA	NA	NA
2958	NA	KRZ50530.1_T2	KRY47514.1_T3	KRX37200.1_T5	NA	KRX24659.1_T7	KRZ86739.1_T8	NA	NA	NA	NA	NA
2959	NA	NA	NA	NA	NA	NA	NA	NA	KRY12507.1_T12	NA	NA	NA
2960	NA	NA	NA	NA	NA	NA	NA	NA	NA	NA	NA	KRZ10497.1_T11
2961	NA	NA	NA	NA	NA	NA	NA	KRX68100.1_T9	NA	NA	NA	NA
2964	NA	KRZ53562.1_T2	KRY54488.1_T3	KRX41223.1_T5	KRX80558.1_T6	NA	KRZ87011.1_T8	KRX68045.1_T9	KRY17199.1_T12	TP10649_T4	KRZ71550.1_T10	NA
2966	NA	KRZ59442.1_T2	NA	KRX40684.1_T5	NA	NA	KRZ84690.1_T8	NA	NA	NA	NA	NA
2967	EFV53711_T1	NA	NA	NA	NA	KRX15119.1_T7	NA	NA	KRY16160.1_T12	NA	NA	NA
2968	NA	NA	NA	KRX40678.1_T5	KRX80570.1_T6	NA	NA	NA	NA	NA	NA	NA
2969	NA	NA	NA	NA	NA	KRX15124.1_T7	NA	NA	NA	NA	NA	NA
2970	NA	NA	NA	NA	NA	NA	NA	NA	NA	NA	NA	KRZ13548.1_T11
2974	NA	KRZ50273.1_T2	NA	NA	KRX71289.1_T6	NA	NA	NA	KRY11352.1_T12	NA	KRZ67315.1_T10	NA
2976	EFV53761_T1	KRZ50290.1_T2	NA	NA	NA	KRX13782.1_T7	KRZ84137.1_T8	KRX65913.1_T9	NA	NA	KRZ67319.1_T10	NA
2977	NA	NA	NA	NA	KRX71296.1_T6	KRX13769.1_T7	NA	NA	KRY11349.1_T12	NA	KRZ67322.1_T10	KRZ03155.1_T11
2978	EFV53766_T1	NA	KRY53383.1_T3	NA	NA	NA	NA	KRX65877.1_T9	NA	TP03052_T4	NA	NA
2979	NA	NA	NA	NA	NA	NA	NA	NA	NA	NA	NA	KRZ03160.1_T11
2980	NA	KRZ50287.1_T2	NA	KRX38841.1_T5	NA	NA	KRZ84142.1_T8	NA	NA	NA	NA	NA
2982	NA	NA	NA	NA	NA	KRX14491.1_T7	NA	KRX65741.1_T9	KRY12479.1_T12	NA	NA	NA
2984	EFV53778_T1	NA	KRY54076.1_T3	NA	NA	KRX14488.1_T7	KRZ94360.1_T8	KRX65745.1_T9	NA	TP02562_T4	KRZ75372.1_T10	NA
2985	EFV53805_T1	KRZ60596.1_T2	KRY54071.1_T3	KRX43185.1_T5	NA	NA	KRZ94313.1_T8	KRX52148.1_T9	KRY13056.1_T12	NA	KRZ66038.1_T10	KRZ05050.1_T11
2989	NA	NA	NA	NA	KRX77397.1_T6	NA	NA	NA	NA	NA	NA	NA
2992	NA	NA	NA	NA	NA	NA	NA	KRX59146.1_T9	NA	NA	NA	NA
2998	NA	NA	NA	NA	NA	NA	NA	NA	NA	NA	NA	KRZ09094.1_T11
2999	NA	KRZ62634.1_T2	NA	NA	NA	NA	KRZ89691.1_T8	KRX59169.1_T9	NA	TP01432_T4	NA	NA
3000	NA	NA	NA	NA	KRX81259.1_T6	NA	NA	NA	NA	NA	NA	NA
3001	EFV53882_T1	NA	NA	NA	KRX81258.1_T6	NA	NA	NA	KRY19557.1_T12	NA	NA	NA
3004	EFV53885_T1	KRZ62652.1_T2	KRY58188.1_T3	NA	NA	KRX21355.1_T7	KRZ89685.1_T8	KRX59123.1_T9	NA	TP04120_T4	NA	NA
3006	NA	NA	NA	NA	NA	NA	NA	NA	NA	NA	KRZ72054.1_T10	NA
3007	NA	NA	NA	NA	KRX81227.1_T6	NA	NA	NA	NA	NA	KRZ72026.1_T10	NA
3010	NA	NA	NA	NA	NA	KRX21372.1_T7	NA	NA	NA	NA	NA	NA
3011	EFV53906_T1	KRZ63267.1_T2	NA	NA	NA	NA	NA	NA	NA	NA	NA	NA
3012	NA	KRZ63288.1_T2	KRY48597.1_T3	KRX40323.1_T5	KRX85185.1_T6	KRX16254.1_T7	KRZ84740.1_T8	KRX54021.1_T9	KRY19569.1_T12	NA	NA	KRZ05016.1_T11
3016	NA	KRZ63191.1_T2	NA	NA	NA	NA	KRZ84747.1_T8	KRX54044.1_T9	NA	NA	KRZ67279.1_T10	NA
3018	NA	NA	NA	NA	NA	NA	NA	NA	NA	NA	KRZ67304.1_T10	KRZ05009.1_T11
3020	NA	NA	KRY48601.1_T3	NA	NA	NA	NA	KRX54031.1_T9	NA	NA	NA	NA
3021	NA	NA	KRY48606.1_T3	KRX40314.1_T5	KRX85411.1_T6	KRX21346.1_T7	KRZ84738.1_T8	NA	NA	TP01413_T4	KRZ67308.1_T10	KRZ05006.1_T11
3023	NA	NA	NA	KRX48255.1_T5	NA	NA	NA	NA	NA	NA	NA	KRZ07568.1_T11
3024	NA	NA	NA	KRX48302.1_T5	NA	NA	NA	NA	NA	NA	NA	NA
3026	NA	NA	NA	NA	NA	NA	KRZ89836.1_T8	KRX67265.1_T9	NA	NA	NA	NA
3028	NA	NA	NA	NA	KRX82098.1_T6	NA	NA	NA	NA	NA	NA	NA
3031	NA	NA	NA	NA	NA	NA	NA	KRX67289.1_T9	NA	NA	NA	NA
3037	NA	NA	NA	NA	NA	NA	NA	NA	NA	NA	KRZ71632.1_T10	NA
3038	NA	KRZ53611.1_T2	KRY57695.1_T3	NA	NA	NA	NA	KRX67235.1_T9	NA	TP01532_T4	KRZ71638.1_T10	NA
3039	NA	KRZ53622.1_T2	NA	NA	NA	NA	NA	KRX67188.1_T9	NA	NA	KRZ71598.1_T10	NA
3042	NA	NA	NA	NA	NA	NA	KRZ90528.1_T8	NA	NA	NA	NA	NA
3044	NA	NA	NA	NA	NA	NA	NA	KRX67295.1_T9	NA	NA	NA	NA
3045	NA	NA	NA	NA	NA	KRX20599.1_T7	NA	NA	NA	NA	NA	NA
3048	NA	NA	KRY48839.1_T3	KRX40115.1_T5	NA	KRX15363.1_T7	NA	NA	NA	NA	NA	NA
3051	NA	KRZ51681.1_T2	NA	KRX40108.1_T5	NA	NA	NA	KRX54249.1_T9	NA	NA	NA	NA
3052	NA	KRZ55636.1_T2	NA	NA	NA	NA	NA	NA	NA	TP09301_T4	KRZ68447.1_T10	NA
3053	NA	KRZ55596.1_T2	NA	KRX46035.1_T5	NA	KRX15342.1_T7	KRZ94296.1_T8	KRX65728.1_T9	KRY17764.1_T12	NA	NA	NA
3054	NA	NA	NA	NA	NA	NA	NA	NA	NA	NA	NA	KRZ04444.1_T11
3057	NA	KRZ55623.1_T2	KRY52275.1_T3	KRX46039.1_T5	NA	KRX15305.1_T7	NA	KRX65641.1_T9	NA	TP09290_T4	KRZ68452.1_T10	NA
3058	EFV54096_T1	NA	NA	NA	NA	NA	NA	KRX65693.1_T9	NA	NA	NA	NA
3060	NA	KRZ49760.1_T2	KRY48873.1_T3	NA	KRX78066.1_T6	KRX15385.1_T7	KRZ91340.1_T8	KRX65722.1_T9	KRY12251.1_T12	NA	KRZ69813.1_T10	NA
3061	NA	NA	NA	KRX36173.1_T5	NA	NA	NA	NA	NA	NA	NA	NA
3066	NA	KRZ59697.1_T2	KRY48035.1_T3	KRX39469.1_T5	KRX85254.1_T6	KRX22394.1_T7	KRZ86186.1_T8	KRX60219.1_T9	KRY14167.1_T12	NA	NA	KRZ15411.1_T11
3067	EFV54149_T1	KRZ59713.1_T2	NA	NA	NA	KRX22377.1_T7	KRZ86195.1_T8	NA	NA	NA	NA	NA
3068	EFV54150_T1	NA	NA	NA	NA	NA	NA	NA	NA	NA	NA	NA
3069	NA	NA	NA	NA	NA	NA	NA	NA	NA	NA	NA	KRZ10223.1_T11
3070	EFV54165_T1	KRZ63219.1_T2	NA	KRX40884.1_T5	NA	KRX22406.1_T7	KRZ94256.1_T8	KRX54347.1_T9	KRY21638.1_T12	TP02343_T4	NA	KRZ10233.1_T11
3071	EFV54168_T1	KRZ63283.1_T2	NA	NA	NA	KRX22357.1_T7	KRZ94331.1_T8	NA	KRY21559.1_T12	TP02346_T4	NA	NA
3072	NA	NA	KRY57663.1_T3	NA	NA	NA	NA	NA	NA	NA	NA	KRZ10263.1_T11
3073	EFV54171_T1	KRZ63205.1_T2	NA	NA	NA	NA	NA	NA	KRY21531.1_T12	NA	NA	NA
3075	EFV54174_T1	KRZ63170.1_T2	NA	KRX40877.1_T5	NA	NA	NA	KRX54345.1_T9	NA	TP02353_T4	KRZ66334.1_T10	KRZ10224.1_T11
3079	EFV54193_T1	NA	NA	NA	NA	KRX22304.1_T7	NA	NA	NA	NA	KRZ78744.1_T10	KRZ12592.1_T11
3081	NA	NA	NA	NA	KRX85413.1_T6	NA	NA	NA	KRY21610.1_T12	TP12065_T4	NA	NA
3083	NA	NA	NA	NA	NA	NA	NA	NA	NA	NA	KRZ77238.1_T10	NA
3084	NA	NA	NA	NA	NA	KRX20584.1_T7	KRZ90563.1_T8	KRX57230.1_T9	NA	TP12073_T4	NA	KRZ10222.1_T11
3086	EFV54240_T1	NA	NA	NA	KRX85417.1_T6	NA	NA	NA	NA	TP12076_T4	NA	NA
3089	NA	KRZ58092.1_T2	NA	NA	NA	NA	NA	NA	NA	NA	NA	NA
3090	NA	NA	NA	NA	NA	KRX20641.1_T7	NA	NA	NA	NA	NA	NA
3091	NA	NA	NA	NA	NA	KRX20638.1_T7	NA	NA	NA	NA	NA	NA
3092	NA	NA	KRY49131.1_T3	NA	NA	NA	NA	NA	NA	TP05947_T4	KRZ77251.1_T10	NA
3094	EFV54287_T1	NA	NA	NA	NA	NA	NA	NA	NA	NA	NA	NA
3095	EFV54288_T1	NA	NA	NA	NA	NA	NA	NA	NA	NA	NA	NA
3096	NA	NA	KRY49190.1_T3	NA	NA	NA	NA	NA	NA	NA	NA	NA
3099	NA	KRZ58097.1_T2	NA	NA	NA	NA	NA	KRX54596.1_T9	NA	NA	NA	NA
3104	EFV54317_T1	NA	NA	NA	NA	NA	NA	NA	NA	NA	NA	NA
3106	NA	NA	NA	NA	NA	KRX24121.1_T7	NA	NA	NA	TP05911_T4	KRZ69194.1_T10	NA
3107	EFV54322_T1	NA	NA	NA	NA	NA	NA	NA	NA	NA	NA	NA
3114	EFV54347_T1	NA	NA	NA	NA	NA	NA	KRX57852.1_T9	NA	NA	NA	NA
3116	EFV54349_T1	NA	NA	NA	NA	NA	NA	KRX57884.1_T9	NA	NA	NA	NA
3120	NA	NA	NA	NA	NA	KRX24141.1_T7	NA	NA	NA	TP06789_T4	KRZ68802.1_T10	NA
3121	EFV54354_T1	NA	KRY58214.1_T3	KRX42491.1_T5	NA	KRX24125.1_T7	KRZ90008.1_T8	KRX57870.1_T9	KRY13019.1_T12	NA	NA	NA
3122	NA	NA	NA	NA	NA	NA	NA	KRX57846.1_T9	KRY13037.1_T12	NA	KRZ68782.1_T10	NA
3123	NA	NA	NA	NA	NA	NA	NA	NA	NA	NA	KRZ68798.1_T10	NA
3126	EFV54371_T1	NA	NA	KRX43423.1_T5	NA	NA	NA	NA	KRY22759.1_T12	NA	NA	NA
3127	NA	NA	NA	NA	NA	KRX17826.1_T7	NA	NA	NA	NA	NA	NA
3128	NA	NA	NA	NA	NA	NA	NA	NA	NA	NA	KRZ72783.1_T10	NA
3129	EFV54377_T1	NA	NA	KRX43399.1_T5	NA	KRX17860.1_T7	NA	NA	KRY22799.1_T12	NA	KRZ72763.1_T10	NA
3130	NA	NA	NA	NA	NA	KRX17837.1_T7	NA	NA	NA	NA	NA	NA
3131	NA	NA	KRY57553.1_T3	NA	KRX81931.1_T6	NA	KRZ91249.1_T8	NA	KRY22733.1_T12	TP00832_T4	KRZ72756.1_T10	KRZ12701.1_T11
3135	NA	NA	NA	NA	NA	KRX17868.1_T7	NA	NA	NA	NA	NA	KRZ12661.1_T11
3136	NA	NA	KRY57548.1_T3	KRX43393.1_T5	NA	NA	NA	NA	NA	NA	NA	NA
3137	EFV54390_T1	NA	KRY57503.1_T3	NA	NA	NA	NA	NA	NA	NA	NA	NA
3138	EFV54394_T1	KRZ57658.1_T2	NA	NA	NA	NA	NA	NA	NA	TP00820_T4	KRZ72771.1_T10	NA
3140	NA	KRZ48526.1_T2	NA	NA	NA	NA	NA	NA	NA	NA	NA	NA
3141	NA	KRZ57732.1_T2	NA	NA	NA	NA	NA	KRX66173.1_T9	NA	TP06849_T4	KRZ74793.1_T10	NA
3142	EFV54416_T1	NA	NA	NA	NA	NA	NA	NA	NA	TP06850_T4	KRZ74849.1_T10	NA
3143	EFV54417_T1	NA	NA	NA	NA	NA	NA	NA	NA	NA	NA	KRZ11931.1_T11
3144	NA	NA	NA	NA	NA	NA	NA	NA	NA	NA	KRZ74857.1_T10	NA
3145	NA	NA	NA	KRX50992.1_T5	NA	KRX18941.1_T7	KRZ91374.1_T8	KRX66195.1_T9	NA	NA	NA	NA
3147	NA	NA	NA	NA	KRX76516.1_T6	NA	NA	NA	NA	NA	NA	NA
3149	EFV54426_T1	KRZ57720.1_T2	KRY56598.1_T3	NA	NA	KRX18909.1_T7	KRZ91334.1_T8	KRX66162.1_T9	NA	NA	NA	NA
3154	NA	KRZ57697.1_T2	KRY49682.1_T3	NA	NA	NA	NA	KRX66161.1_T9	NA	NA	KRZ68575.1_T10	KRZ11922.1_T11
3156	NA	KRZ57729.1_T2	KRY49668.1_T3	KRX41477.1_T5	NA	KRX18936.1_T7	KRZ92316.1_T8	KRX66178.1_T9	NA	NA	KRZ68567.1_T10	KRZ11913.1_T11
3161	NA	NA	NA	NA	NA	NA	KRZ85785.1_T8	NA	NA	NA	KRZ69584.1_T10	NA
3164	NA	NA	NA	NA	NA	NA	NA	NA	NA	NA	KRZ68260.1_T10	NA
3167	EFV54461_T1	NA	NA	NA	NA	KRX24243.1_T7	NA	NA	NA	TP00873_T4	KRZ68236.1_T10	KRZ11942.1_T11
3168	NA	NA	NA	NA	NA	KRX24196.1_T7	NA	NA	NA	NA	NA	NA
3169	NA	NA	NA	KRX42741.1_T5	NA	NA	NA	NA	NA	NA	NA	NA
3170	EFV54469_T1	NA	KRY57509.1_T3	KRX42729.1_T5	NA	KRX24209.1_T7	KRZ91257.1_T8	KRX54631.1_T9	KRY12895.1_T12	TP00869_T4	NA	KRZ11883.1_T11
3171	NA	NA	NA	NA	NA	KRX26539.1_T7	NA	KRX56300.1_T9	NA	NA	NA	NA
3173	NA	NA	NA	NA	NA	NA	NA	NA	NA	NA	NA	KRZ04027.1_T11
3174	NA	KRZ54106.1_T2	NA	NA	NA	NA	NA	NA	NA	NA	NA	NA
3176	NA	KRZ54090.1_T2	NA	NA	NA	KRX26375.1_T7	NA	NA	NA	NA	NA	NA
3177	EFV54490_T1	NA	NA	NA	NA	NA	NA	NA	NA	NA	NA	NA
3178	NA	NA	NA	NA	NA	NA	NA	NA	NA	NA	NA	KRZ04008.1_T11
3179	NA	KRZ54101.1_T2	KRY48571.1_T3	KRX40503.1_T5	NA	NA	KRZ85781.1_T8	NA	KRY13961.1_T12	NA	NA	NA
3181	NA	NA	KRY55371.1_T3	NA	KRX73266.1_T6	NA	NA	NA	NA	NA	NA	KRZ06354.1_T11
3184	EFV54511_T1	KRZ52022.1_T2	NA	KRX37179.1_T5	NA	KRX24138.1_T7	KRZ91780.1_T8	KRX53028.1_T9	KRY14610.1_T12	NA	KRZ78946.1_T10	NA
3185	EFV54513_T1	KRZ52031.1_T2	KRY55360.1_T3	KRX37183.1_T5	NA	KRX24266.1_T7	KRZ91800.1_T8	KRX53033.1_T9	KRY14609.1_T12	NA	NA	NA
3187	EFV54519_T1	NA	NA	NA	NA	NA	NA	NA	NA	NA	NA	NA
3188	EFV54520_T1	KRZ56246.1_T2	NA	NA	NA	NA	NA	NA	KRY18057.1_T12	NA	KRZ74859.1_T10	NA
3189	NA	NA	NA	KRX41254.1_T5	NA	NA	KRZ92320.1_T8	NA	NA	NA	NA	NA
3190	NA	NA	NA	KRX50999.1_T5	NA	NA	KRZ92352.1_T8	NA	NA	TP06831_T4	KRZ74790.1_T10	NA
3191	NA	KRZ56244.1_T2	KRY56573.1_T3	KRX50948.1_T5	KRX76598.1_T6	KRX20752.1_T7	KRZ92338.1_T8	KRX63686.1_T9	KRY18014.1_T12	NA	NA	NA
3193	NA	NA	KRY56618.1_T3	NA	NA	NA	NA	KRX63617.1_T9	KRY18021.1_T12	NA	NA	NA
3195	NA	NA	NA	NA	NA	NA	NA	NA	NA	NA	KRZ67083.1_T10	NA
3196	NA	NA	NA	NA	NA	NA	NA	NA	KRY18064.1_T12	NA	NA	NA
3206	NA	NA	NA	NA	KRX70082.1_T6	NA	NA	NA	NA	TP04215_T4	NA	NA
3208	NA	NA	NA	NA	KRX70074.1_T6	NA	NA	NA	KRY09526.1_T12	NA	NA	NA
3209	NA	NA	KRY46295.1_T3	NA	KRX70078.1_T6	NA	NA	NA	NA	NA	NA	NA
3211	NA	KRZ60895.1_T2	NA	NA	NA	NA	NA	NA	NA	NA	NA	NA
3212	EFV54614_T1	NA	KRY48460.1_T3	KRX47821.1_T5	NA	KRX16036.1_T7	KRZ83952.1_T8	KRX53220.1_T9	NA	NA	NA	KRZ12076.1_T11
3213	NA	KRZ60874.1_T2	NA	NA	NA	KRX16044.1_T7	NA	KRX53214.1_T9	KRY12933.1_T12	NA	KRZ73967.1_T10	NA
3214	NA	NA	NA	NA	NA	NA	NA	KRX66468.1_T9	KRY20874.1_T12	NA	NA	NA
3215	NA	KRZ57799.1_T2	KRY59501.1_T3	NA	NA	NA	NA	NA	NA	NA	KRZ73992.1_T10	NA
3216	EFV54632_T1	NA	NA	NA	NA	KRX20803.1_T7	NA	NA	NA	NA	NA	NA
3217	NA	NA	NA	NA	KRX82580.1_T6	NA	NA	NA	NA	NA	NA	NA
3218	EFV54638_T1	KRZ57818.1_T2	NA	KRX46186.1_T5	NA	NA	KRZ97469.1_T8	KRX66351.1_T9	KRY20915.1_T12	TP04182_T4	KRZ73969.1_T10	NA
3221	EFV54644_T1	NA	NA	NA	NA	NA	NA	NA	NA	NA	NA	NA
3222	NA	NA	NA	NA	NA	NA	NA	NA	NA	TP04189_T4	NA	NA
3223	NA	KRZ57788.1_T2	KRY59458.1_T3	NA	NA	NA	NA	KRX66325.1_T9	NA	NA	NA	NA
3224	NA	NA	NA	NA	NA	NA	NA	NA	NA	NA	KRZ73965.1_T10	NA
3228	NA	NA	NA	NA	NA	KRX13182.1_T7	NA	NA	NA	TP09782_T4	NA	NA
3229	EFV54671_T1	NA	NA	KRX44971.1_T5	NA	NA	KRZ89472.1_T8	KRX55315.1_T9	NA	NA	KRZ73828.1_T10	KRZ12238.1_T11
3230	EFV54680_T1	NA	NA	NA	NA	NA	NA	KRX55314.1_T9	NA	NA	KRZ73819.1_T10	NA
3231	NA	NA	NA	NA	NA	NA	NA	NA	NA	NA	KRZ73780.1_T10	NA
3232	EFV54693_T1	NA	NA	KRX47901.1_T5	NA	KRX16392.1_T7	KRZ93608.1_T8	NA	NA	TP09812_T4	KRZ73820.1_T10	KRZ12222.1_T11
3233	NA	NA	NA	NA	NA	NA	NA	NA	NA	TP09810_T4	NA	NA
3234	NA	NA	NA	NA	NA	NA	NA	KRX59881.1_T9	NA	NA	NA	NA
3237	NA	NA	NA	NA	NA	NA	NA	NA	KRY17505.1_T12	NA	NA	NA
3242	EFV54757_T1	NA	NA	NA	NA	NA	NA	NA	NA	NA	NA	NA
3243	NA	NA	NA	NA	NA	NA	KRZ89318.1_T8	NA	NA	NA	KRZ78528.1_T10	KRZ05839.1_T11
3244	NA	NA	KRY54413.1_T3	NA	KRX73841.1_T6	NA	NA	NA	NA	NA	NA	NA
3245	NA	NA	NA	NA	NA	NA	NA	NA	NA	NA	KRZ78437.1_T10	KRZ05854.1_T11
3246	NA	KRZ61086.1_T2	KRY54456.1_T3	KRX47916.1_T5	NA	KRX20101.1_T7	KRZ89348.1_T8	KRX65464.1_T9	KRY17431.1_T12	TP07585_T4	KRZ78531.1_T10	KRZ05845.1_T11
3247	NA	NA	NA	NA	NA	NA	NA	KRX65343.1_T9	NA	NA	NA	KRZ05836.1_T11
3250	NA	NA	NA	NA	NA	NA	NA	NA	NA	TP07569_T4	NA	KRZ12279.1_T11
3251	EFV54783_T1	KRZ51527.1_T2	NA	NA	NA	NA	NA	KRX65356.1_T9	KRY11057.1_T12	TP07540_T4	NA	NA
3252	NA	NA	KRY48654.1_T3	NA	NA	KRX20064.1_T7	NA	KRX65429.1_T9	NA	NA	KRZ79917.1_T10	NA
3253	NA	NA	NA	NA	KRX79749.1_T6	NA	NA	NA	NA	NA	NA	NA
3254	NA	NA	NA	NA	NA	NA	NA	KRX65361.1_T9	NA	NA	NA	NA
3259	NA	KRZ56833.1_T2	NA	KRX43932.1_T5	NA	KRX22484.1_T7	KRZ90977.1_T8	NA	NA	NA	NA	NA
3262	EFV54818_T1	NA	NA	NA	NA	NA	NA	NA	NA	TP07524_T4	NA	NA
3264	NA	NA	NA	NA	NA	NA	NA	NA	NA	NA	KRZ78431.1_T10	NA
3270	EFV54865_T1	NA	NA	NA	NA	NA	NA	NA	NA	NA	NA	NA
3276	NA	KRZ55356.1_T2	NA	KRX43844.1_T5	KRX84202.1_T6	NA	NA	NA	KRY09545.1_T12	NA	NA	NA
3280	EFV54942_T1	NA	NA	NA	NA	NA	NA	NA	NA	NA	NA	NA
3281	NA	KRZ55374.1_T2	NA	NA	NA	NA	NA	NA	NA	NA	KRZ73932.1_T10	KRZ11737.1_T11
3285	NA	NA	NA	NA	NA	NA	NA	KRX52577.1_T9	NA	NA	NA	KRZ08811.1_T11
3287	NA	KRZ51341.1_T2	NA	NA	NA	NA	NA	NA	KRY18372.1_T12	NA	NA	NA
3288	EFV54989_T1	NA	NA	NA	NA	NA	KRZ83439.1_T8	NA	NA	NA	NA	NA
3289	NA	NA	KRY50583.1_T3	NA	NA	KRX24627.1_T7	NA	KRX61794.1_T9	KRY17911.1_T12	TP08832_T4	KRZ69991.1_T10	KRZ08773.1_T11
3293	NA	NA	NA	NA	NA	NA	NA	NA	KRY10441.1_T12	NA	NA	NA
3294	NA	NA	NA	NA	NA	NA	NA	KRX52397.1_T9	NA	NA	NA	NA
3296	NA	KRZ53147.1_T2	NA	KRX41728.1_T5	NA	NA	NA	NA	KRY17909.1_T12	NA	NA	NA
3301	NA	NA	KRY57339.1_T3	KRX41732.1_T5	KRX79258.1_T6	KRX23525.1_T7	KRZ94000.1_T8	NA	KRY17914.1_T12	NA	NA	NA
3302	NA	KRZ53133.1_T2	NA	NA	NA	KRX23483.1_T7	NA	KRX54773.1_T9	NA	NA	NA	NA
3303	NA	NA	KRY57361.1_T3	KRX41737.1_T5	KRX79283.1_T6	NA	KRZ93976.1_T8	NA	KRY17883.1_T12	NA	NA	NA
3304	NA	NA	NA	NA	NA	NA	NA	NA	NA	TP08942_T4	NA	NA
3307	NA	KRZ60486.1_T2	NA	NA	NA	NA	NA	KRX63863.1_T9	NA	NA	NA	NA
3309	NA	KRZ59514.1_T2	NA	NA	NA	NA	NA	NA	NA	NA	NA	NA
3311	NA	NA	NA	NA	NA	NA	NA	NA	NA	NA	KRZ73916.1_T10	NA
3312	NA	NA	NA	NA	NA	NA	NA	NA	NA	NA	NA	KRZ07859.1_T11
3315	EFV55196_T1	NA	NA	KRX38406.1_T5	NA	NA	NA	KRX63822.1_T9	KRY22101.1_T12	TP08693_T4	NA	NA
3317	NA	KRZ58752.1_T2	KRY47264.1_T3	KRX38401.1_T5	NA	KRX23516.1_T7	KRZ85978.1_T8	KRX63787.1_T9	NA	NA	KRZ67977.1_T10	NA
3318	NA	KRZ59509.1_T2	NA	NA	NA	KRX23549.1_T7	NA	NA	NA	NA	NA	NA
3321	NA	KRZ59491.1_T2	KRY55943.1_T3	KRX39218.1_T5	NA	KRX23511.1_T7	KRZ92246.1_T8	NA	KRY11111.1_T12	NA	KRZ68001.1_T10	NA
3323	NA	NA	KRY47255.1_T3	NA	NA	NA	KRZ86000.1_T8	NA	KRY22182.1_T12	NA	NA	NA
3326	NA	NA	NA	NA	NA	KRX19440.1_T7	NA	KRX52924.1_T9	NA	NA	NA	NA
3330	NA	NA	NA	NA	NA	NA	NA	NA	NA	NA	KRZ67923.1_T10	NA
3331	NA	KRZ52269.1_T2	NA	KRX43438.1_T5	NA	NA	NA	NA	NA	TP06213_T4	NA	NA
3332	NA	NA	NA	NA	NA	NA	NA	NA	NA	TP06212_T4	NA	KRZ09373.1_T11
3337	NA	NA	NA	KRX43450.1_T5	NA	NA	KRZ90995.1_T8	KRX53905.1_T9	NA	NA	NA	KRZ09387.1_T11
3339	NA	NA	NA	NA	NA	KRX17699.1_T7	NA	NA	NA	NA	NA	NA
3343	EFV55314_T1	KRZ62685.1_T2	KRY48358.1_T3	KRX46604.1_T5	KRX78859.1_T6	KRX17749.1_T7	KRZ84647.1_T8	KRX54201.1_T9	KRY20560.1_T12	TP06181_T4	KRZ78855.1_T10	KRZ09367.1_T11
3344	NA	KRZ62691.1_T2	NA	NA	NA	NA	NA	NA	KRY20518.1_T12	NA	NA	NA
3346	NA	KRZ49839.1_T2	NA	NA	NA	NA	NA	NA	NA	NA	NA	NA
3347	NA	NA	NA	NA	NA	NA	NA	NA	NA	NA	KRZ73462.1_T10	KRZ05216.1_T11
3348	NA	NA	NA	NA	NA	NA	NA	NA	NA	TP02678_T4	NA	NA
3349	NA	NA	NA	NA	NA	NA	NA	NA	NA	TP02679_T4	NA	NA
3351	NA	KRZ50046.1_T2	NA	KRX39673.1_T5	KRX75372.1_T6	NA	NA	NA	NA	NA	KRZ73435.1_T10	NA
3355	EFV55358_T1	NA	KRY58671.1_T3	NA	NA	NA	KRZ93613.1_T8	KRX65513.1_T9	KRY17547.1_T12	NA	NA	KRZ06284.1_T11
3361	NA	NA	KRY58713.1_T3	NA	NA	NA	KRZ93678.1_T8	NA	NA	NA	NA	NA
3362	EFV55406_T1	NA	NA	NA	NA	NA	NA	NA	NA	NA	KRZ68692.1_T10	NA
3363	NA	NA	NA	NA	NA	NA	KRZ85474.1_T8	NA	KRY23587.1_T12	NA	NA	NA
3365	EFV55452_T1	KRZ52936.1_T2	KRY49618.1_T3	KRX49101.1_T5	NA	NA	KRZ85483.1_T8	KRX59432.1_T9	KRY23600.1_T12	TP05037_T4	KRZ68827.1_T10	NA
3367	NA	NA	NA	NA	NA	NA	NA	NA	NA	TP05039_T4	NA	NA
3368	NA	NA	NA	NA	KRX74403.1_T6	KRX19155.1_T7	NA	NA	NA	NA	KRZ68806.1_T10	NA
3370	NA	KRZ52931.1_T2	NA	NA	NA	NA	NA	NA	NA	NA	NA	NA
3372	NA	NA	NA	NA	NA	NA	NA	NA	NA	TP05017_T4	KRZ76404.1_T10	KRZ13176.1_T11
3373	EFV55484_T1	KRZ56772.1_T2	KRY52683.1_T3	KRX49108.1_T5	NA	KRX19811.1_T7	KRZ94019.1_T8	NA	KRY23749.1_T12	NA	NA	NA
3376	NA	NA	NA	NA	NA	NA	NA	NA	NA	NA	NA	KRZ13216.1_T11
3378	EFV55506_T1	KRZ56770.1_T2	KRY52703.1_T3	NA	NA	KRX19772.1_T7	KRZ94040.1_T8	KRX65618.1_T9	NA	NA	NA	NA
3379	NA	NA	NA	NA	NA	NA	NA	NA	NA	TP05007_T4	NA	NA
3381	EFV55518_T1	KRZ61081.1_T2	KRY58306.1_T3	KRX43768.1_T5	NA	KRX26875.1_T7	KRZ88236.1_T8	KRX56407.1_T9	KRY22110.1_T12	NA	NA	KRZ13228.1_T11
3382	EFV55521_T1	NA	NA	NA	NA	NA	NA	NA	NA	TP04989_T4	NA	NA
3383	NA	NA	NA	NA	NA	NA	NA	NA	NA	TP03776_T4	NA	KRZ04963.1_T11
3385	NA	NA	NA	KRX43780.1_T5	NA	NA	NA	NA	NA	NA	NA	NA
3386	NA	NA	NA	NA	KRX73089.1_T6	NA	NA	NA	NA	NA	KRZ72365.1_T10	KRZ13213.1_T11
3389	EFV55547_T1	KRZ62234.1_T2	KRY58311.1_T3	KRX45848.1_T5	NA	KRX27060.1_T7	KRZ83304.1_T8	KRX59456.1_T9	NA	NA	NA	NA
3391	EFV55563_T1	NA	NA	NA	NA	NA	NA	NA	NA	NA	NA	NA
3392	NA	NA	NA	NA	NA	NA	NA	NA	NA	TP03726_T4	NA	KRZ12386.1_T11
3393	NA	NA	NA	NA	NA	NA	NA	KRX59931.1_T9	NA	NA	NA	KRZ12385.1_T11
3394	NA	NA	NA	NA	NA	NA	NA	KRX59966.1_T9	NA	NA	NA	NA
3395	NA	NA	NA	NA	NA	NA	NA	NA	NA	NA	NA	KRZ12369.1_T11
3399	NA	NA	NA	NA	NA	NA	NA	KRX54397.1_T9	NA	NA	NA	NA
3403	EFV55607_T1	NA	NA	NA	NA	KRX27017.1_T7	NA	NA	NA	TP09488_T4	KRZ72349.1_T10	NA
3404	EFV55608_T1	NA	NA	NA	NA	NA	NA	KRX54413.1_T9	NA	NA	NA	NA
3410	NA	NA	NA	NA	NA	NA	NA	NA	KRY13502.1_T12	NA	NA	NA
3411	NA	KRZ60748.1_T2	NA	NA	KRX82499.1_T6	NA	NA	NA	NA	NA	KRZ76411.1_T10	KRZ06649.1_T11
3413	NA	NA	NA	NA	KRX82402.1_T6	KRX19817.1_T7	NA	NA	KRY13551.1_T12	NA	NA	NA
3414	NA	KRZ60693.1_T2	NA	KRX43640.1_T5	NA	NA	NA	KRX56332.1_T9	KRY13504.1_T12	TP09511_T4	NA	NA
3415	NA	NA	NA	NA	KRX82444.1_T6	NA	NA	NA	NA	NA	NA	NA
3416	EFV55652_T1	NA	NA	NA	NA	KRX21852.1_T7	NA	NA	KRY13729.1_T12	TP04953_T4	KRZ74623.1_T10	KRZ06027.1_T11
3422	NA	KRZ60703.1_T2	NA	NA	NA	NA	NA	NA	NA	NA	NA	NA
3425	EFV55686_T1	NA	NA	NA	NA	KRX16590.1_T7	NA	NA	NA	NA	KRZ74645.1_T10	NA
3426	NA	NA	NA	NA	NA	NA	NA	KRX64272.1_T9	KRY13997.1_T12	NA	NA	NA
3429	EFV55710_T1	NA	NA	NA	NA	NA	NA	NA	NA	NA	NA	NA
3430	EFV55713_T1	NA	KRY51332.1_T3	KRX44018.1_T5	NA	NA	KRZ86815.1_T8	NA	NA	NA	NA	NA
3431	NA	NA	NA	NA	NA	KRX16611.1_T7	NA	NA	NA	NA	NA	NA
3432	NA	NA	NA	KRX44051.1_T5	NA	NA	NA	KRX64181.1_T9	NA	NA	NA	NA
3435	EFV55729_T1	KRZ61989.1_T2	NA	NA	KRX79050.1_T6	KRX17460.1_T7	KRZ95580.1_T8	KRX64219.1_T9	NA	TP01863_T4	KRZ67875.1_T10	KRZ03763.1_T11
3437	NA	NA	NA	NA	NA	NA	NA	NA	NA	NA	KRZ67873.1_T10	KRZ03737.1_T11
3439	EFV55741_T1	NA	NA	NA	NA	NA	NA	NA	NA	NA	NA	NA
3442	NA	KRZ50380.1_T2	NA	KRX37743.1_T5	KRX84496.1_T6	NA	NA	NA	NA	NA	NA	NA
3444	NA	NA	KRY60682.1_T3	NA	NA	NA	KRZ92377.1_T8	KRX64478.1_T9	NA	NA	NA	NA
3447	EFV55815_T1	NA	NA	NA	KRX74544.1_T6	NA	NA	NA	NA	NA	NA	NA
3448	NA	NA	NA	NA	KRX74533.1_T6	NA	NA	NA	NA	NA	NA	NA
3450	EFV55820_T1	KRZ53468.1_T2	KRY60818.1_T3	NA	NA	NA	KRZ92475.1_T8	KRX64454.1_T9	NA	TP01925_T4	KRZ73515.1_T10	KRZ14011.1_T11
3452	EFV55850_T1	NA	NA	NA	NA	NA	NA	NA	NA	NA	NA	NA
3455	EFV55868_T1	NA	NA	NA	KRX84411.1_T6	NA	NA	NA	NA	TP01976_T4	KRZ73557.1_T10	KRZ09329.1_T11
3456	EFV55884_T1	NA	NA	NA	NA	NA	NA	NA	NA	NA	NA	NA
3458	NA	KRZ55542.1_T2	KRY48434.1_T3	NA	KRX72540.1_T6	NA	NA	KRX59786.1_T9	KRY17166.1_T12	NA	NA	NA
3459	EFV55889_T1	NA	KRY48423.1_T3	KRX38934.1_T5	KRX72550.1_T6	KRX14127.1_T7	NA	KRX59774.1_T9	KRY17132.1_T12	TP01963_T4	NA	KRZ09332.1_T11
3461	EFV55898_T1	KRZ55515.1_T2	KRY48455.1_T3	NA	NA	NA	NA	KRX59731.1_T9	NA	NA	NA	NA
3465	NA	KRZ53291.1_T2	NA	KRX41507.1_T5	KRX74010.1_T6	NA	NA	NA	NA	NA	NA	NA
3466	NA	KRZ53302.1_T2	KRY48980.1_T3	KRX41506.1_T5	NA	KRX18607.1_T7	NA	NA	NA	TP01500_T4	NA	NA
3470	NA	NA	NA	NA	NA	NA	NA	NA	NA	TP01486_T4	KRZ69130.1_T10	NA
3472	NA	NA	NA	NA	NA	NA	NA	NA	NA	NA	NA	KRZ12488.1_T11
3475	EFV55936_T1	NA	NA	NA	KRX84502.1_T6	NA	NA	NA	NA	NA	NA	NA
3476	NA	NA	KRY60656.1_T3	KRX48421.1_T5	KRX84484.1_T6	KRX23176.1_T7	KRZ95010.1_T8	KRX66426.1_T9	KRY23462.1_T12	NA	NA	NA
3477	EFV55986_T1	NA	NA	NA	NA	KRX17616.1_T7	KRZ86693.1_T8	NA	NA	NA	NA	KRZ12511.1_T11
3478	EFV55987_T1	KRZ61096.1_T2	KRY60845.1_T3	KRX50125.1_T5	NA	KRX17582.1_T7	KRZ86711.1_T8	KRX66380.1_T9	NA	NA	NA	NA
3479	EFV55988_T1	NA	NA	NA	NA	NA	NA	NA	NA	NA	NA	NA
3481	NA	NA	NA	NA	NA	NA	NA	KRX66387.1_T9	NA	NA	NA	KRZ12489.1_T11
3485	NA	KRZ62898.1_T2	KRY57268.1_T3	NA	NA	NA	NA	NA	KRY19136.1_T12	NA	KRZ78153.1_T10	NA
3488	NA	NA	NA	NA	NA	NA	NA	NA	NA	NA	KRZ75792.1_T10	NA
3490	EFV56049_T1	KRZ54343.1_T2	KRY46900.1_T3	KRX41885.1_T5	NA	NA	NA	KRX53733.1_T9	NA	TP00710_T4	KRZ75847.1_T10	KRZ18284.1_T11
3493	NA	NA	NA	NA	NA	NA	NA	KRX52978.1_T9	NA	NA	NA	NA
3494	EFV56057_T1	KRZ54327.1_T2	NA	NA	NA	KRX13536.1_T7	KRZ96900.1_T8	NA	KRY15679.1_T12	TP00722_T4	NA	NA
3495	NA	NA	NA	NA	KRX74073.1_T6	NA	NA	NA	NA	NA	NA	NA
3496	NA	NA	NA	NA	NA	NA	KRZ96921.1_T8	NA	NA	NA	NA	NA
3497	NA	NA	NA	NA	KRX74096.1_T6	NA	NA	NA	NA	NA	NA	KRZ18384.1_T11
3499	EFV56064_T1	NA	NA	NA	NA	NA	NA	NA	NA	NA	NA	NA
3500	EFV56074_T1	NA	NA	NA	NA	NA	NA	NA	NA	NA	NA	NA
3506	NA	NA	KRY57253.1_T3	KRX50313.1_T5	KRX82800.1_T6	KRX28038.1_T7	KRZ92964.1_T8	KRX63912.1_T9	KRY19124.1_T12	TP00770_T4	KRZ78093.1_T10	KRZ13712.1_T11
3507	EFV56098_T1	NA	NA	NA	NA	NA	NA	NA	NA	NA	KRZ78076.1_T10	NA
3508	EFV56099_T1	NA	KRY57234.1_T3	KRX50385.1_T5	KRX82807.1_T6	NA	KRZ92998.1_T8	NA	KRY19084.1_T12	TP00772_T4	KRZ78175.1_T10	KRZ13735.1_T11
3509	NA	NA	NA	NA	NA	KRX28067.1_T7	NA	KRX63916.1_T9	NA	NA	KRZ78116.1_T10	KRZ13656.1_T11
3510	NA	NA	NA	NA	NA	KRX28085.1_T7	NA	NA	NA	NA	KRZ78190.1_T10	KRZ13698.1_T11
3511	EFV56106_T1	NA	NA	NA	NA	NA	NA	NA	NA	NA	NA	NA
3513	NA	NA	NA	NA	KRX82779.1_T6	NA	NA	NA	NA	NA	NA	NA
3514	NA	NA	NA	KRX50337.1_T5	NA	NA	NA	NA	NA	NA	NA	NA
3516	NA	NA	NA	NA	NA	NA	NA	NA	KRY16038.1_T12	NA	NA	NA
3518	NA	KRZ61622.1_T2	NA	NA	KRX79645.1_T6	NA	NA	NA	KRY16045.1_T12	TP00644_T4	NA	NA
3522	EFV56167_T1	NA	NA	NA	NA	NA	NA	NA	KRY09453.1_T12	NA	KRZ78107.1_T10	KRZ18457.1_T11
3524	EFV56176_T1	NA	NA	NA	NA	NA	NA	NA	NA	NA	NA	NA
3527	NA	NA	NA	NA	NA	KRX22162.1_T7	NA	NA	NA	NA	NA	NA
3529	NA	NA	NA	NA	NA	NA	NA	KRX67446.1_T9	NA	NA	NA	NA
3531	NA	NA	NA	NA	NA	NA	NA	NA	NA	TP00699_T4	NA	NA
3532	EFV56205_T1	NA	KRY55784.1_T3	NA	NA	KRX22268.1_T7	NA	KRX67431.1_T9	KRY08632.1_T12	NA	NA	NA
3534	NA	NA	NA	NA	NA	NA	NA	NA	NA	NA	KRZ78160.1_T10	NA
3542	NA	NA	KRY51610.1_T3	KRX43707.1_T5	KRX73401.1_T6	KRX25297.1_T7	KRZ92991.1_T8	KRX67466.1_T9	NA	NA	KRZ74577.1_T10	KRZ18293.1_T11
3547	NA	KRZ63011.1_T2	NA	KRX49947.1_T5	NA	NA	KRZ89884.1_T8	KRX62935.1_T9	KRY09390.1_T12	NA	NA	NA
3550	NA	NA	NA	NA	NA	NA	NA	NA	NA	NA	KRZ73125.1_T10	NA
3551	NA	NA	NA	KRX49896.1_T5	NA	NA	NA	NA	NA	NA	KRZ73121.1_T10	NA
3552	NA	NA	NA	NA	KRX76305.1_T6	NA	NA	NA	KRY09395.1_T12	TP00545_T4	KRZ73110.1_T10	NA
3556	EFV56318_T1	KRZ50932.1_T2	KRY60482.1_T3	KRX49885.1_T5	KRX69252.1_T6	KRX18254.1_T7	KRZ91511.1_T8	KRX68462.1_T9	KRY10625.1_T12	NA	KRZ74569.1_T10	KRZ18498.1_T11
3558	NA	NA	NA	NA	NA	NA	NA	NA	NA	TP00572_T4	NA	NA
3561	NA	NA	NA	NA	KRX72127.1_T6	NA	NA	KRX62909.1_T9	NA	TP00512_T4	NA	NA
3563	NA	KRZ62979.1_T2	NA	KRX36440.1_T5	NA	KRX27258.1_T7	KRZ89929.1_T8	NA	KRY16409.1_T12	TP00516_T4	KRZ69850.1_T10	KRZ18420.1_T11
3564	NA	KRZ62985.1_T2	KRY60588.1_T3	KRX49886.1_T5	KRX72141.1_T6	KRX27331.1_T7	KRZ89905.1_T8	KRX62902.1_T9	KRY16410.1_T12	NA	NA	NA
3569	EFV56354_T1	KRZ62992.1_T2	KRY60539.1_T3	KRX49892.1_T5	NA	KRX27139.1_T7	KRZ89895.1_T8	KRX62913.1_T9	KRY16424.1_T12	TP00528_T4	NA	KRZ18263.1_T11
3571	NA	KRZ62972.1_T2	NA	KRX49933.1_T5	NA	NA	NA	NA	NA	NA	NA	KRZ18460.1_T11
3572	EFV56368_T1	KRZ62994.1_T2	KRY58563.1_T3	NA	NA	KRX27303.1_T7	KRZ89922.1_T8	KRX62904.1_T9	KRY16425.1_T12	TP00509_T4	NA	NA
3575	EFV56378_T1	KRZ53158.1_T2	KRY51833.1_T3	KRX42812.1_T5	NA	NA	KRZ83644.1_T8	KRX55406.1_T9	NA	NA	NA	NA
3576	EFV56381_T1	NA	NA	NA	KRX72268.1_T6	KRX18273.1_T7	KRZ85469.1_T8	NA	NA	TP00483_T4	KRZ67209.1_T10	KRZ13706.1_T11
3577	EFV56393_T1	NA	KRY58484.1_T3	KRX50332.1_T5	NA	KRX21160.1_T7	KRZ92784.1_T8	NA	KRY23038.1_T12	TP00043_T4	KRZ80347.1_T10	KRZ16563.1_T11
3578	EFV56401_T1	NA	NA	NA	NA	NA	NA	NA	NA	NA	NA	NA
3579	NA	NA	NA	KRX36128.1_T5	NA	NA	KRZ85466.1_T8	NA	NA	NA	NA	NA
3581	NA	NA	NA	KRX43017.1_T5	NA	NA	NA	NA	NA	TP00470_T4	NA	NA
3582	NA	KRZ55149.1_T2	KRY58439.1_T3	NA	NA	NA	NA	KRX62370.1_T9	NA	TP00036_T4	NA	NA
3583	EFV56412_T1	NA	NA	NA	NA	NA	NA	NA	NA	NA	NA	NA
3585	NA	NA	NA	NA	KRX72468.1_T6	KRX21161.1_T7	NA	NA	KRY23093.1_T12	NA	NA	NA
3586	EFV56420_T1	NA	KRY58471.1_T3	KRX43018.1_T5	NA	NA	KRZ92714.1_T8	KRX62457.1_T9	NA	NA	NA	NA
3587	EFV56428_T1	NA	KRY58386.1_T3	NA	NA	KRX21164.1_T7	NA	NA	NA	NA	NA	NA
3589	NA	NA	NA	NA	KRX73664.1_T6	NA	NA	NA	NA	NA	NA	NA
3592	NA	NA	NA	NA	NA	KRX21162.1_T7	NA	NA	NA	NA	KRZ77534.1_T10	KRZ16606.1_T11
3595	NA	KRZ57767.1_T2	NA	NA	NA	NA	NA	NA	NA	NA	NA	NA
3597	NA	KRZ57743.1_T2	NA	NA	KRX76733.1_T6	NA	KRZ92739.1_T8	NA	KRY23065.1_T12	NA	NA	NA
3598	NA	NA	NA	KRX50336.1_T5	NA	NA	NA	NA	KRY23016.1_T12	NA	NA	NA
3604	EFV56516_T1	NA	KRY56049.1_T3	NA	NA	NA	NA	KRX67683.1_T9	KRY17353.1_T12	NA	NA	NA
3605	EFV56519_T1	NA	NA	NA	NA	NA	NA	NA	NA	NA	NA	NA
3610	EFV56526_T1	NA	NA	NA	NA	NA	NA	NA	NA	NA	NA	KRZ10906.1_T11
3613	EFV56571_T1	NA	NA	NA	NA	NA	NA	NA	NA	NA	NA	NA
3617	EFV56575_T1	NA	NA	KRX36284.1_T5	KRX70002.1_T6	KRX14454.1_T7	KRZ85544.1_T8	NA	KRY15306.1_T12	TP00100_T4	KRZ77460.1_T10	KRZ16615.1_T11
3618	NA	NA	NA	NA	KRX76712.1_T6	NA	NA	NA	NA	NA	NA	NA
3619	NA	NA	NA	KRX38242.1_T5	NA	NA	NA	NA	NA	NA	NA	NA
3626	NA	KRZ53814.1_T2	NA	NA	NA	NA	NA	NA	NA	TP00188_T4	NA	NA
3629	EFV56654_T1	NA	NA	NA	NA	NA	NA	NA	KRY22515.1_T12	NA	NA	NA
3631	EFV56662_T1	NA	KRY61364.1_T3	KRX49174.1_T5	KRX83206.1_T6	NA	KRZ98092.1_T8	KRX68662.1_T9	KRY22371.1_T12	TP00211_T4	KRZ80990.1_T10	KRZ12014.1_T11
3632	NA	NA	NA	NA	KRX83155.1_T6	NA	NA	NA	KRY22472.1_T12	NA	NA	NA
3635	NA	NA	NA	NA	NA	NA	NA	NA	NA	NA	KRZ80739.1_T10	NA
3637	NA	NA	NA	NA	NA	NA	NA	NA	NA	TP00254_T4	NA	NA
3638	NA	KRZ63345.1_T2	NA	NA	NA	NA	NA	NA	NA	NA	NA	NA
3640	NA	KRZ63424.1_T2	NA	KRX49210.1_T5	KRX83235.1_T6	KRX26099.1_T7	KRZ97983.1_T8	KRX68587.1_T9	KRY22506.1_T12	NA	NA	NA
3641	NA	KRZ63448.1_T2	NA	NA	NA	KRX26046.1_T7	NA	NA	NA	NA	NA	NA
3643	NA	NA	NA	KRX49230.1_T5	NA	NA	NA	NA	NA	NA	NA	NA
3644	NA	NA	NA	NA	NA	NA	NA	KRX68589.1_T9	NA	NA	NA	NA
3645	EFV56700_T1	NA	NA	KRX49175.1_T5	NA	KRX25925.1_T7	NA	KRX68649.1_T9	KRY22460.1_T12	NA	KRZ81029.1_T10	NA
3646	EFV56702_T1	NA	NA	NA	NA	KRX26050.1_T7	KRZ98081.1_T8	KRX68708.1_T9	NA	TP00232_T4	KRZ80704.1_T10	KRZ12028.1_T11
3647	EFV56704_T1	NA	NA	NA	NA	NA	NA	NA	NA	NA	NA	NA
3648	NA	NA	NA	NA	NA	NA	NA	KRX68980.1_T9	NA	NA	NA	NA
3649	NA	NA	NA	NA	NA	NA	NA	NA	NA	NA	KRZ72738.1_T10	KRZ16310.1_T11
3651	NA	NA	NA	KRX44233.1_T5	NA	NA	NA	NA	NA	NA	NA	NA
3652	NA	NA	NA	NA	NA	KRX25921.1_T7	NA	NA	NA	NA	NA	NA
3656	NA	NA	NA	NA	NA	NA	NA	NA	NA	NA	KRZ75492.1_T10	NA
3657	EFV56744_T1	KRZ63394.1_T2	NA	NA	NA	NA	NA	KRX68780.1_T9	NA	NA	NA	NA
3658	NA	NA	NA	NA	NA	NA	NA	NA	NA	TP00281_T4	NA	KRZ16268.1_T11
3660	NA	NA	NA	KRX49185.1_T5	KRX83221.1_T6	NA	KRZ98016.1_T8	KRX68756.1_T9	KRY22404.1_T12	NA	NA	NA
3661	EFV56777_T1	KRZ49979.1_T2	NA	NA	NA	NA	NA	NA	NA	NA	KRZ72725.1_T10	KRZ16302.1_T11
3662	NA	NA	NA	NA	NA	NA	KRZ97905.1_T8	KRX60776.1_T9	KRY22364.1_T12	NA	NA	NA
3665	NA	NA	NA	KRX47051.1_T5	NA	KRX27608.1_T7	KRZ95066.1_T8	NA	KRY18593.1_T12	NA	NA	NA
3668	NA	NA	NA	NA	NA	NA	NA	NA	NA	NA	KRZ77713.1_T10	NA
3671	NA	NA	NA	NA	NA	NA	NA	NA	NA	NA	KRZ77760.1_T10	KRZ17358.1_T11
3674	NA	NA	NA	NA	NA	NA	NA	NA	NA	TP00380_T4	NA	NA
3675	EFV56817_T1	NA	NA	NA	NA	KRX27575.1_T7	NA	NA	NA	NA	KRZ69459.1_T10	NA
3677	NA	NA	NA	NA	KRX73851.1_T6	NA	NA	NA	NA	NA	NA	NA
3679	EFV56824_T1	NA	KRY61391.1_T3	NA	NA	KRX27511.1_T7	NA	KRX55518.1_T9	NA	TP00368_T4	KRZ69457.1_T10	KRZ17311.1_T11
3680	EFV56826_T1	NA	NA	KRX44330.1_T5	KRX75476.1_T6	NA	KRZ98069.1_T8	KRX55515.1_T9	KRY18576.1_T12	NA	NA	NA
3683	EFV56834_T1	NA	NA	KRX44314.1_T5	KRX75503.1_T6	KRX27609.1_T7	KRZ98079.1_T8	NA	NA	TP00356_T4	KRZ69438.1_T10	NA
3685	EFV56842_T1	NA	KRY61488.1_T3	KRX49537.1_T5	NA	KRX27438.1_T7	KRZ97975.1_T8	KRX60780.1_T9	KRY19964.1_T12	TP00349_T4	NA	KRZ16373.1_T11
3688	NA	KRZ63335.1_T2	NA	NA	NA	NA	NA	KRX60795.1_T9	NA	NA	NA	NA
3689	EFV56847_T1	NA	NA	NA	NA	KRX27339.1_T7	NA	KRX60783.1_T9	NA	TP00342_T4	NA	NA
3691	NA	NA	NA	NA	NA	NA	NA	NA	NA	TP00330_T4	NA	NA
3692	NA	NA	NA	NA	NA	NA	NA	KRX60724.1_T9	NA	NA	NA	NA
3694	NA	NA	NA	NA	NA	NA	NA	NA	NA	NA	KRZ73054.1_T10	NA
3698	NA	NA	NA	NA	KRX80960.1_T6	NA	NA	NA	NA	NA	NA	NA
3704	NA	NA	NA	NA	NA	NA	KRZ83016.1_T8	NA	NA	NA	NA	NA
3705	NA	NA	NA	NA	NA	KRX27462.1_T7	NA	NA	NA	NA	NA	KRZ17286.1_T11
3707	NA	NA	NA	NA	NA	KRX27363.1_T7	NA	NA	NA	NA	KRZ77695.1_T10	NA
3710	NA	NA	NA	NA	NA	KRX27594.1_T7	NA	NA	NA	NA	NA	NA
3711	NA	NA	KRY46631.1_T3	KRX35414.1_T5	NA	NA	KRZ87712.1_T8	KRX59743.1_T9	KRY08583.1_T12	NA	KRZ77690.1_T10	NA
3712	NA	NA	NA	NA	NA	KRX27512.1_T7	NA	KRX59760.1_T9	KRY08580.1_T12	TP00428_T4	KRZ77754.1_T10	NA
3713	NA	NA	NA	NA	NA	NA	NA	NA	NA	TP00427_T4	KRZ77773.1_T10	NA
3715	EFV56925_T1	KRZ54651.1_T2	NA	KRX45133.1_T5	NA	NA	KRZ87729.1_T8	NA	NA	TP00431_T4	KRZ75851.1_T10	NA
3716	NA	NA	NA	NA	NA	NA	NA	NA	NA	NA	NA	KRZ06987.1_T11
3718	NA	KRZ59032.1_T2	KRY59759.1_T3	KRX41680.1_T5	NA	KRX27410.1_T7	KRZ88949.1_T8	KRX64653.1_T9	NA	TP00020_T4	KRZ69057.1_T10	KRZ07002.1_T11
3723	NA	NA	NA	NA	NA	NA	NA	NA	NA	NA	KRZ75870.1_T10	KRZ13701.1_T11
3728	NA	KRZ48652.1_T2	NA	NA	NA	KRX27598.1_T7	NA	KRX51716.1_T9	NA	TP06964_T4	KRZ68624.1_T10	NA
3730	NA	KRZ49598.1_T2	NA	NA	NA	NA	NA	NA	NA	NA	NA	NA
3731	EFV57032_T1	KRZ49591.1_T2	NA	NA	NA	KRX15954.1_T7	NA	KRX64555.1_T9	NA	TP06948_T4	NA	KRZ07740.1_T11
3732	NA	NA	NA	NA	NA	NA	NA	NA	NA	NA	KRZ68622.1_T10	KRZ07752.1_T11
3733	NA	NA	NA	NA	NA	NA	NA	NA	NA	NA	KRZ66383.1_T10	KRZ07761.1_T11
3735	EFV57043_T1	NA	NA	NA	NA	NA	NA	NA	NA	TP06926_T4	NA	NA
3737	EFV57056_T1	NA	NA	NA	NA	NA	NA	NA	NA	NA	NA	NA
3742	NA	NA	NA	KRX40766.1_T5	NA	KRX15971.1_T7	KRZ88132.1_T8	KRX58064.1_T9	KRY23927.1_T12	TP06914_T4	NA	NA
3743	EFV57065_T1	KRZ63111.1_T2	NA	NA	NA	NA	NA	KRX60115.1_T9	NA	NA	NA	KRZ07763.1_T11
3746	NA	KRZ63062.1_T2	NA	NA	NA	KRX23303.1_T7	KRZ90709.1_T8	KRX67124.1_T9	NA	NA	NA	NA
3747	NA	KRZ63100.1_T2	KRY59403.1_T3	KRX47976.1_T5	KRX83618.1_T6	NA	KRZ90650.1_T8	KRX67135.1_T9	NA	NA	NA	NA
3749	NA	NA	KRY54898.1_T3	KRX40776.1_T5	NA	KRX23344.1_T7	NA	KRX60166.1_T9	NA	TP06897_T4	KRZ80036.1_T10	KRZ02346.1_T11
3750	NA	KRZ63130.1_T2	KRY59305.1_T3	NA	KRX83565.1_T6	KRX23341.1_T7	NA	KRX67073.1_T9	KRY23833.1_T12	TP05552_T4	KRZ79933.1_T10	KRZ14746.1_T11
3752	NA	NA	NA	NA	KRX83611.1_T6	NA	NA	NA	NA	NA	NA	NA
3760	NA	NA	NA	NA	NA	KRX23242.1_T7	NA	NA	NA	NA	NA	NA
3761	NA	NA	KRY59194.1_T3	NA	NA	NA	NA	NA	NA	NA	NA	NA
3762	NA	NA	NA	NA	NA	NA	NA	KRX53554.1_T9	NA	NA	KRZ80016.1_T10	NA
3764	EFV57151_T1	KRZ63049.1_T2	NA	NA	NA	NA	NA	NA	NA	NA	NA	NA
3765	NA	NA	NA	NA	NA	NA	NA	NA	NA	NA	KRZ80075.1_T10	NA
3766	NA	NA	NA	NA	NA	KRX23296.1_T7	NA	NA	NA	NA	NA	NA
3768	NA	KRZ51180.1_T2	NA	NA	KRX71574.1_T6	NA	NA	NA	NA	NA	KRZ79987.1_T10	NA
3770	NA	NA	NA	NA	NA	NA	NA	NA	KRY21300.1_T12	TP05482_T4	NA	NA
3771	NA	NA	NA	NA	NA	KRX15997.1_T7	NA	NA	NA	NA	KRZ71194.1_T10	NA
3774	EFV57181_T1	NA	NA	NA	KRX81981.1_T6	NA	KRZ96421.1_T8	NA	NA	NA	NA	KRZ05191.1_T11
3775	NA	NA	KRY50019.1_T3	KRX42465.1_T5	KRX81989.1_T6	KRX16012.1_T7	KRZ96467.1_T8	KRX62636.1_T9	KRY21305.1_T12	NA	KRZ71186.1_T10	NA
3778	EFV57194_T1	NA	NA	NA	NA	KRX27271.1_T7	NA	NA	NA	NA	NA	NA
3779	EFV57198_T1	NA	NA	NA	NA	NA	NA	NA	NA	NA	NA	NA
3781	NA	NA	NA	NA	NA	NA	NA	NA	NA	NA	KRZ76379.1_T10	NA
3786	NA	KRZ62308.1_T2	NA	NA	NA	NA	NA	NA	NA	NA	NA	NA
3789	EFV57219_T1	NA	NA	NA	NA	NA	NA	NA	NA	NA	NA	NA
3790	NA	NA	NA	KRX47214.1_T5	NA	NA	NA	NA	KRY21403.1_T12	TP06628_T4	NA	NA
3791	EFV57227_T1	NA	NA	NA	NA	NA	NA	NA	NA	NA	NA	NA
3792	NA	NA	KRY60458.1_T3	KRX47181.1_T5	NA	NA	KRZ96549.1_T8	NA	KRY21333.1_T12	NA	NA	NA
3793	NA	NA	KRY60314.1_T3	NA	NA	KRX27312.1_T7	KRZ96602.1_T8	KRX62631.1_T9	NA	NA	KRZ76299.1_T10	NA
3794	NA	KRZ62349.1_T2	KRY60390.1_T3	NA	NA	NA	NA	NA	NA	NA	NA	NA
3795	NA	NA	NA	NA	NA	NA	NA	NA	NA	NA	NA	KRZ16085.1_T11
3796	EFV57253_T1	NA	NA	NA	NA	KRX27237.1_T7	NA	KRX53198.1_T9	NA	TP06580_T4	KRZ69027.1_T10	NA
3798	NA	NA	NA	NA	NA	NA	NA	NA	NA	NA	KRZ69048.1_T10	NA
3800	NA	NA	NA	NA	NA	KRX27234.1_T7	NA	NA	NA	NA	NA	NA
3801	NA	NA	NA	KRX38079.1_T5	NA	NA	KRZ84992.1_T8	NA	NA	NA	NA	NA
3803	EFV57268_T1	KRZ58179.1_T2	KRY55135.1_T3	KRX35941.1_T5	KRX84065.1_T6	KRX27241.1_T7	KRZ84988.1_T8	KRX53303.1_T9	KRY23195.1_T12	NA	NA	NA
3804	NA	NA	NA	KRX35936.1_T5	NA	NA	KRZ84983.1_T8	NA	KRY23040.1_T12	NA	NA	NA
3807	EFV57283_T1	KRZ52745.1_T2	NA	KRX39563.1_T5	NA	KRX22865.1_T7	KRZ93211.1_T8	KRX58539.1_T9	KRY11337.1_T12	NA	NA	NA
3808	EFV57285_T1	NA	KRY50375.1_T3	NA	NA	NA	NA	NA	NA	NA	NA	NA
3810	NA	NA	KRY50397.1_T3	KRX37173.1_T5	NA	KRX13190.1_T7	KRZ85393.1_T8	KRX52373.1_T9	KRY23168.1_T12	NA	NA	NA
3813	NA	KRZ48353.1_T2	KRY45435.1_T3	NA	NA	NA	NA	KRX53207.1_T9	NA	NA	KRZ70994.1_T10	NA
3817	NA	KRZ58247.1_T2	NA	NA	NA	NA	NA	NA	NA	NA	NA	NA
3818	NA	NA	NA	NA	NA	NA	NA	NA	NA	NA	KRZ69034.1_T10	NA
3820	NA	NA	NA	NA	NA	NA	NA	NA	NA	NA	KRZ74163.1_T10	KRZ19415.1_T11
3821	EFV57346_T1	NA	NA	NA	NA	KRX14951.1_T7	NA	KRX63099.1_T9	NA	NA	NA	KRZ19326.1_T11
3823	NA	NA	NA	NA	NA	NA	NA	KRX63037.1_T9	NA	TP06479_T4	NA	NA
3833	EFV57386_T1	NA	KRY55553.1_T3	NA	NA	KRX25612.1_T7	KRZ93337.1_T8	KRX63013.1_T9	NA	TP06522_T4	NA	KRZ19064.1_T11
3835	NA	KRZ53344.1_T2	KRY55558.1_T3	KRX46295.1_T5	KRX78434.1_T6	NA	KRZ93449.1_T8	KRX62995.1_T9	KRY12365.1_T12	TP06518_T4	NA	KRZ19376.1_T11
3842	NA	NA	NA	NA	NA	NA	NA	NA	NA	NA	KRZ68388.1_T10	KRZ19327.1_T11
3848	NA	NA	NA	NA	NA	NA	NA	KRX53848.1_T9	NA	NA	KRZ68416.1_T10	KRZ19129.1_T11
3849	NA	NA	NA	NA	NA	NA	NA	NA	NA	TP06527_T4	NA	NA
3850	EFV57419_T1	NA	KRY61012.1_T3	KRX50781.1_T5	NA	NA	NA	KRX68304.1_T9	NA	NA	NA	NA
3854	NA	NA	NA	NA	NA	NA	NA	NA	NA	TP06452_T4	NA	NA
3856	NA	NA	NA	NA	NA	KRX25720.1_T7	NA	NA	NA	NA	KRZ80724.1_T10	NA
3862	EFV57454_T1	KRZ60273.1_T2	KRY60992.1_T3	KRX50755.1_T5	NA	KRX25541.1_T7	KRZ96318.1_T8	KRX68464.1_T9	KRY17117.1_T12	NA	KRZ79725.1_T10	KRZ19332.1_T11
3863	NA	NA	NA	NA	NA	NA	NA	NA	NA	NA	NA	KRZ19079.1_T11
3864	NA	NA	NA	NA	NA	NA	NA	KRX68330.1_T9	NA	NA	NA	NA
3867	EFV57465_T1	NA	KRY60987.1_T3	NA	KRX82699.1_T6	KRX25647.1_T7	KRZ96301.1_T8	KRX68298.1_T9	NA	TP06414_T4	KRZ71953.1_T10	KRZ19248.1_T11
3874	EFV57481_T1	NA	NA	NA	KRX82657.1_T6	NA	KRZ96224.1_T8	KRX68322.1_T9	KRY16289.1_T12	TP06435_T4	NA	NA
3876	NA	NA	KRY61052.1_T3	NA	NA	NA	NA	NA	NA	TP06385_T4	NA	NA
3878	EFV57498_T1	KRZ61878.1_T2	NA	NA	NA	NA	NA	KRX64836.1_T9	NA	NA	KRZ80866.1_T10	KRZ19422.1_T11
3880	NA	NA	KRY60902.1_T3	NA	NA	NA	KRZ92946.1_T8	KRX64720.1_T9	NA	TP06329_T4	NA	NA
3881	EFV57505_T1	NA	KRY60986.1_T3	KRX48799.1_T5	KRX85716.1_T6	NA	NA	KRX64802.1_T9	NA	NA	NA	NA
3882	EFV57506_T1	KRZ61821.1_T2	KRY60961.1_T3	KRX48804.1_T5	KRX85788.1_T6	NA	KRZ92864.1_T8	KRX64864.1_T9	NA	TP06332_T4	NA	NA
3883	NA	NA	NA	NA	NA	NA	NA	NA	NA	NA	KRZ80788.1_T10	NA
3890	EFV57523_T1	NA	NA	NA	KRX85648.1_T6	KRX27798.1_T7	NA	KRX64885.1_T9	NA	TP06351_T4	KRZ80860.1_T10	NA
3891	NA	NA	KRY60893.1_T3	KRX48780.1_T5	NA	NA	NA	NA	NA	NA	NA	NA
3892	EFV57535_T1	KRZ61846.1_T2	KRY60869.1_T3	NA	NA	NA	NA	KRX64783.1_T9	NA	TP06360_T4	KRZ81001.1_T10	NA
3893	NA	NA	KRY61047.1_T3	NA	NA	NA	NA	NA	KRY19620.1_T12	TP06362_T4	NA	NA
3894	NA	NA	NA	NA	NA	NA	NA	NA	NA	NA	KRZ80949.1_T10	KRZ19191.1_T11
3896	NA	NA	NA	NA	KRX85619.1_T6	NA	NA	NA	NA	NA	NA	NA
3900	NA	NA	NA	NA	NA	NA	NA	NA	NA	TP06302_T4	NA	NA
3902	NA	KRZ58497.1_T2	NA	KRX48875.1_T5	NA	NA	KRZ88741.1_T8	NA	NA	NA	NA	NA
3903	EFV57565_T1	KRZ58519.1_T2	KRY56688.1_T3	KRX48886.1_T5	KRX85506.1_T6	KRX27746.1_T7	KRZ88743.1_T8	NA	KRY17576.1_T12	NA	NA	NA
3904	NA	KRZ58482.1_T2	NA	NA	NA	NA	NA	NA	NA	NA	NA	NA
3905	NA	KRZ58502.1_T2	NA	KRX48864.1_T5	NA	NA	NA	NA	NA	NA	KRZ80978.1_T10	NA
3906	NA	NA	NA	NA	NA	KRX27764.1_T7	NA	KRX64964.1_T9	NA	NA	NA	NA
3907	EFV57569_T1	NA	NA	NA	NA	NA	KRZ88760.1_T8	KRX64929.1_T9	NA	NA	NA	NA
3908	NA	KRZ58477.1_T2	KRY56716.1_T3	NA	KRX85514.1_T6	KRX27687.1_T7	NA	KRX64982.1_T9	KRY17617.1_T12	NA	KRZ80841.1_T10	KRZ19203.1_T11
3909	EFV57571_T1	NA	NA	NA	NA	NA	NA	NA	KRY17577.1_T12	TP06313_T4	NA	KRZ19340.1_T11
3910	NA	NA	NA	NA	NA	KRX27628.1_T7	NA	NA	NA	NA	NA	NA
3912	EFV57580_T1	KRZ58491.1_T2	NA	NA	KRX85626.1_T6	KRX27684.1_T7	NA	KRX64971.1_T9	KRY17569.1_T12	NA	KRZ80823.1_T10	KRZ19133.1_T11
3914	NA	NA	NA	NA	NA	NA	NA	NA	NA	NA	NA	KRZ19301.1_T11
3915	NA	NA	NA	NA	NA	NA	NA	NA	NA	NA	NA	KRZ19370.1_T11
3916	NA	NA	NA	NA	NA	NA	NA	NA	NA	NA	NA	KRZ19368.1_T11
3919	NA	NA	NA	NA	NA	NA	NA	NA	NA	NA	NA	KRZ19380.1_T11
3921	EFV57630_T1	NA	NA	NA	NA	KRX27888.1_T7	NA	NA	NA	NA	KRZ80871.1_T10	KRZ19451.1_T11
3923	NA	NA	NA	NA	NA	KRX27637.1_T7	NA	NA	NA	NA	NA	NA
3924	EFV57636_T1	NA	NA	NA	NA	KRX27716.1_T7	NA	NA	NA	TP02933_T4	KRZ81032.1_T10	NA
3925	NA	NA	NA	NA	KRX71693.1_T6	NA	NA	NA	NA	NA	NA	NA
3926	EFV57651_T1	NA	NA	NA	NA	NA	NA	NA	NA	NA	NA	NA
3928	EFV57665_T1	NA	KRY60616.1_T3	KRX48955.1_T5	KRX78110.1_T6	KRX27837.1_T7	KRZ97948.1_T8	KRX62045.1_T9	NA	TP09454_T4	KRZ80353.1_T10	KRZ17502.1_T11
3932	EFV57693_T1	NA	NA	NA	NA	NA	NA	NA	NA	NA	NA	NA
3935	EFV57696_T1	NA	NA	NA	NA	NA	NA	NA	NA	NA	NA	NA
3939	NA	NA	NA	NA	NA	KRX17692.1_T7	NA	NA	NA	NA	KRZ74770.1_T10	NA
3940	EFV57734_T1	KRZ54671.1_T2	KRY57203.1_T3	KRX36386.1_T5	KRX75635.1_T6	KRX17667.1_T7	KRZ97683.1_T8	NA	KRY23318.1_T12	NA	NA	NA
3943	EFV57776_T1	KRZ61001.1_T2	NA	NA	NA	NA	NA	NA	NA	NA	NA	KRZ14940.1_T11
3944	NA	NA	KRY57193.1_T3	NA	NA	NA	NA	NA	NA	NA	NA	NA
3945	NA	NA	KRY57160.1_T3	NA	KRX75958.1_T6	NA	NA	KRX68908.1_T9	NA	NA	NA	NA
3948	NA	KRZ61366.1_T2	KRY57433.1_T3	NA	NA	KRX25862.1_T7	NA	KRX68960.1_T9	NA	NA	NA	NA
3949	EFV57803_T1	NA	NA	NA	NA	NA	NA	NA	NA	NA	KRZ77697.1_T10	NA
3950	NA	NA	NA	NA	NA	NA	NA	KRX68603.1_T9	NA	NA	KRZ77785.1_T10	KRZ14945.1_T11
3951	NA	NA	NA	NA	NA	NA	NA	NA	KRY23279.1_T12	TP04384_T4	NA	KRZ14903.1_T11
3955	NA	NA	NA	NA	NA	NA	NA	NA	NA	NA	NA	KRZ14908.1_T11
3957	NA	NA	NA	NA	NA	KRX25790.1_T7	NA	KRX68931.1_T9	NA	TP04376_T4	KRZ77769.1_T10	NA
3958	EFV57825_T1	NA	NA	NA	NA	KRX25843.1_T7	NA	NA	NA	NA	NA	NA
3960	NA	KRZ61372.1_T2	NA	NA	NA	KRX25861.1_T7	NA	NA	NA	TP04371_T4	KRZ77648.1_T10	KRZ14912.1_T11
3961	EFV57848_T1	NA	KRY57455.1_T3	NA	NA	NA	NA	NA	NA	NA	NA	NA
3962	EFV57851_T1	NA	KRY57424.1_T3	NA	NA	KRX25832.1_T7	NA	NA	NA	TP04409_T4	KRZ79096.1_T10	NA
3963	NA	NA	NA	NA	KRX85478.1_T6	NA	NA	NA	NA	NA	NA	NA
3967	NA	NA	NA	KRX50280.1_T5	NA	NA	NA	NA	NA	NA	NA	NA
3968	EFV57862_T1	NA	NA	NA	NA	NA	NA	NA	NA	NA	NA	NA
3969	NA	NA	NA	NA	KRX76253.1_T6	NA	NA	NA	NA	TP04467_T4	KRZ79056.1_T10	KRZ18598.1_T11
3971	EFV57872_T1	NA	NA	KRX47690.1_T5	NA	NA	NA	KRX62491.1_T9	KRY23943.1_T12	NA	KRZ79126.1_T10	KRZ18777.1_T11
3973	NA	NA	NA	NA	KRX77096.1_T6	NA	NA	NA	NA	NA	NA	NA
3975	NA	NA	NA	NA	KRX77120.1_T6	NA	NA	NA	NA	NA	NA	NA
3976	NA	NA	NA	NA	NA	NA	NA	KRX62510.1_T9	KRY23955.1_T12	TP04438_T4	NA	NA
3977	NA	NA	KRY58814.1_T3	NA	NA	KRX25806.1_T7	NA	NA	KRY23928.1_T12	NA	NA	NA
3978	EFV57898_T1	NA	NA	KRX50256.1_T5	NA	NA	NA	NA	NA	TP04434_T4	KRZ79010.1_T10	NA
3981	NA	NA	NA	KRX50248.1_T5	NA	NA	KRZ96297.1_T8	NA	NA	NA	NA	NA
3983	NA	NA	NA	NA	NA	NA	NA	NA	NA	NA	KRZ70609.1_T10	NA
3985	NA	NA	KRY58821.1_T3	KRX47674.1_T5	NA	NA	KRZ96226.1_T8	KRX62582.1_T9	NA	TP04478_T4	KRZ79164.1_T10	KRZ18647.1_T11
3986	NA	NA	NA	NA	NA	KRX26671.1_T7	NA	NA	NA	NA	NA	NA
3987	NA	NA	NA	NA	NA	NA	NA	NA	NA	NA	NA	KRZ05675.1_T11
3989	EFV57943_T1	NA	NA	NA	NA	NA	KRZ95839.1_T8	KRX67102.1_T9	NA	TP07781_T4	NA	NA
3990	NA	NA	NA	NA	NA	NA	NA	NA	NA	NA	KRZ70588.1_T10	NA
3991	NA	NA	KRY52995.1_T3	KRX34919.1_T5	KRX76581.1_T6	NA	KRZ88398.1_T8	KRX58637.1_T9	KRY09436.1_T12	NA	NA	NA
3994	NA	NA	NA	NA	NA	KRX26711.1_T7	NA	NA	NA	TP07710_T4	NA	NA
3996	NA	NA	NA	KRX39625.1_T5	NA	KRX16457.1_T7	NA	NA	KRY22983.1_T12	NA	KRZ80407.1_T10	NA
3998	NA	NA	NA	NA	NA	NA	NA	KRX58624.1_T9	NA	TP07722_T4	NA	NA
3999	EFV57976_T1	NA	NA	NA	NA	NA	NA	KRX58591.1_T9	NA	NA	KRZ80509.1_T10	NA
4004	NA	KRZ57869.1_T2	NA	NA	NA	NA	NA	NA	NA	NA	NA	NA
4009	EFV58002_T1	NA	NA	NA	NA	KRX16418.1_T7	NA	NA	NA	TP07748_T4	KRZ80592.1_T10	KRZ11172.1_T11
4010	NA	NA	NA	KRX40966.1_T5	KRX72760.1_T6	KRX16470.1_T7	KRZ95959.1_T8	NA	NA	TP07750_T4	KRZ80531.1_T10	KRZ11181.1_T11
4011	NA	NA	NA	NA	NA	NA	NA	NA	NA	NA	KRZ80445.1_T10	NA
4014	NA	KRZ50257.1_T2	NA	NA	NA	NA	KRZ95863.1_T8	KRX56695.1_T9	NA	NA	NA	NA
4015	NA	KRZ50270.1_T2	KRY56229.1_T3	KRX36817.1_T5	NA	NA	KRZ95806.1_T8	KRX56722.1_T9	NA	TP07761_T4	KRZ80475.1_T10	KRZ11148.1_T11
4016	NA	KRZ50267.1_T2	KRY56271.1_T3	KRX36814.1_T5	NA	NA	KRZ95941.1_T8	KRX56744.1_T9	NA	NA	KRZ80506.1_T10	KRZ11185.1_T11
4020	NA	NA	NA	NA	NA	KRX26778.1_T7	NA	NA	NA	NA	NA	NA
4022	NA	NA	KRY51867.1_T3	KRX45088.1_T5	KRX81586.1_T6	NA	KRZ88419.1_T8	KRX56912.1_T9	KRY20755.1_T12	NA	NA	NA
4024	EFV58042_T1	NA	NA	NA	NA	NA	NA	NA	NA	NA	NA	KRZ17511.1_T11
4025	EFV58043_T1	NA	KRY51893.1_T3	NA	NA	KRX26641.1_T7	KRZ88390.1_T8	NA	NA	NA	NA	NA
4026	NA	NA	NA	NA	NA	NA	NA	NA	NA	TP07491_T4	KRZ80440.1_T10	KRZ17660.1_T11
4027	NA	NA	KRY51887.1_T3	NA	NA	NA	NA	KRX56935.1_T9	NA	NA	NA	NA
4030	NA	NA	NA	NA	NA	KRX26662.1_T7	KRZ88408.1_T8	NA	NA	TP07499_T4	KRZ80404.1_T10	NA
4036	EFV58086_T1	NA	NA	NA	NA	NA	NA	NA	NA	NA	NA	NA
4037	NA	NA	NA	NA	KRX81630.1_T6	NA	NA	NA	NA	NA	NA	NA
4038	EFV58089_T1	NA	KRY53296.1_T3	KRX47303.1_T5	NA	KRX18190.1_T7	KRZ94569.1_T8	NA	KRY20702.1_T12	TP07440_T4	KRZ80412.1_T10	KRZ17614.1_T11
4042	NA	KRZ56703.1_T2	KRY53327.1_T3	KRX47313.1_T5	NA	NA	NA	KRX68438.1_T9	KRY20748.1_T12	NA	NA	KRZ17533.1_T11
4044	EFV58101_T1	NA	NA	NA	NA	NA	NA	NA	NA	TP07451_T4	NA	NA
4045	EFV58102_T1	NA	NA	NA	NA	NA	NA	KRX68202.1_T9	NA	NA	NA	NA
4047	NA	NA	NA	NA	NA	KRX18241.1_T7	NA	NA	NA	NA	NA	NA
4049	NA	NA	NA	KRX47346.1_T5	NA	NA	NA	KRX68352.1_T9	NA	NA	NA	NA
4050	NA	NA	NA	NA	NA	NA	NA	NA	NA	TP07465_T4	NA	NA
4051	NA	KRZ56680.1_T2	NA	NA	NA	NA	NA	NA	NA	NA	NA	KRZ17470.1_T11
4052	NA	NA	NA	NA	NA	KRX26690.1_T7	NA	NA	NA	NA	NA	NA
4055	NA	NA	NA	NA	NA	NA	KRZ94648.1_T8	NA	NA	NA	NA	NA
4056	NA	NA	NA	NA	NA	NA	NA	KRX63484.1_T9	NA	NA	NA	NA
4057	EFV58144_T1	NA	NA	NA	NA	NA	NA	KRX63438.1_T9	NA	NA	KRZ72572.1_T10	NA
4059	NA	KRZ56058.1_T2	NA	NA	NA	KRX21486.1_T7	NA	NA	KRY14865.1_T12	TP04701_T4	KRZ72533.1_T10	NA
4060	NA	NA	NA	NA	NA	NA	KRZ94655.1_T8	NA	NA	NA	NA	NA
4063	NA	KRZ49222.1_T2	NA	KRX35350.1_T5	KRX78799.1_T6	NA	KRZ94675.1_T8	NA	KRY22565.1_T12	NA	KRZ79893.1_T10	NA
4064	NA	NA	KRY52342.1_T3	NA	NA	NA	KRZ94711.1_T8	KRX52092.1_T9	KRY22610.1_T12	NA	NA	NA
4065	EFV58163_T1	KRZ56038.1_T2	KRY52384.1_T3	KRX47759.1_T5	KRX78775.1_T6	KRX21465.1_T7	KRZ94687.1_T8	KRX63436.1_T9	NA	TP04676_T4	NA	NA
4066	EFV58169_T1	NA	KRY52376.1_T3	NA	NA	KRX21513.1_T7	KRZ94710.1_T8	KRX63464.1_T9	NA	NA	KRZ72562.1_T10	KRZ18910.1_T11
4067	EFV58171_T1	NA	KRY52363.1_T3	KRX47797.1_T5	NA	NA	KRZ94625.1_T8	NA	KRY22562.1_T12	TP04680_T4	KRZ72570.1_T10	KRZ18590.1_T11
4069	NA	NA	NA	NA	NA	NA	NA	KRX54554.1_T9	NA	NA	NA	NA
4071	NA	NA	NA	KRX40292.1_T5	NA	NA	KRZ94657.1_T8	KRX54566.1_T9	NA	NA	NA	NA
4073	NA	NA	NA	NA	NA	NA	NA	NA	NA	NA	NA	KRZ18826.1_T11
4074	NA	NA	KRY54279.1_T3	NA	NA	NA	NA	KRX58973.1_T9	NA	NA	NA	NA
4075	NA	NA	NA	NA	NA	KRX24545.1_T7	NA	NA	NA	NA	NA	NA
4076	NA	NA	NA	NA	NA	NA	NA	KRX58955.1_T9	NA	NA	NA	NA
4079	NA	NA	NA	KRX40296.1_T5	NA	KRX24542.1_T7	NA	KRX54585.1_T9	NA	NA	NA	NA
4080	NA	NA	NA	NA	NA	NA	NA	NA	NA	TP04658_T4	KRZ79839.1_T10	KRZ18654.1_T11
4081	EFV58199_T1	NA	KRY48078.1_T3	NA	NA	NA	NA	KRX54560.1_T9	NA	TP04660_T4	NA	NA
4082	EFV58204_T1	NA	NA	NA	NA	NA	NA	KRX59000.1_T9	NA	TP04612_T4	NA	NA
4083	NA	NA	NA	NA	KRX79554.1_T6	NA	NA	NA	NA	NA	NA	NA
4084	NA	KRZ53198.1_T2	NA	KRX37342.1_T5	KRX79520.1_T6	KRX27264.1_T7	KRZ88585.1_T8	KRX59014.1_T9	KRY22540.1_T12	NA	KRZ79798.1_T10	KRZ18767.1_T11
4085	EFV58214_T1	NA	NA	NA	NA	NA	NA	NA	NA	NA	NA	NA
4089	NA	NA	NA	KRX41991.1_T5	NA	KRX27263.1_T7	KRZ88596.1_T8	NA	KRY22533.1_T12	NA	NA	NA
4091	EFV58230_T1	NA	NA	NA	NA	NA	NA	NA	NA	NA	NA	NA
4092	EFV58231_T1	NA	NA	NA	NA	NA	NA	KRX58997.1_T9	KRY22617.1_T12	NA	KRZ79795.1_T10	NA
4093	NA	NA	KRY54289.1_T3	NA	NA	NA	NA	NA	NA	TP04605_T4	NA	KRZ18642.1_T11
4094	EFV58235_T1	NA	KRY54309.1_T3	NA	NA	KRX27310.1_T7	NA	KRX58939.1_T9	NA	TP04607_T4	KRZ79789.1_T10	NA
4096	NA	NA	NA	NA	NA	NA	NA	NA	NA	NA	NA	KRZ18898.1_T11
4098	NA	NA	NA	NA	KRX84576.1_T6	NA	KRZ97723.1_T8	NA	NA	NA	NA	NA
4102	NA	NA	NA	NA	NA	NA	NA	NA	KRY21980.1_T12	NA	NA	NA
4104	EFV58263_T1	NA	NA	NA	NA	NA	NA	NA	NA	NA	NA	NA
4105	NA	KRZ61187.1_T2	NA	NA	NA	KRX23866.1_T7	NA	NA	NA	NA	KRZ79801.1_T10	NA
4108	EFV58271_T1	KRZ61122.1_T2	KRY59976.1_T3	KRX49324.1_T5	KRX84668.1_T6	KRX23844.1_T7	KRZ97554.1_T8	KRX68410.1_T9	KRY21990.1_T12	NA	KRZ79671.1_T10	KRZ18616.1_T11
4109	NA	KRZ61195.1_T2	KRY59959.1_T3	NA	NA	NA	NA	KRX68397.1_T9	NA	TP04572_T4	KRZ79639.1_T10	KRZ18676.1_T11
4111	NA	KRZ61140.1_T2	NA	NA	NA	NA	KRZ97789.1_T8	NA	NA	NA	NA	NA
4113	EFV58289_T1	NA	NA	NA	KRX79620.1_T6	NA	NA	NA	NA	NA	NA	NA
4114	NA	KRZ54292.1_T2	NA	NA	NA	NA	NA	NA	NA	NA	NA	NA
4115	EFV58292_T1	NA	NA	NA	NA	NA	NA	NA	NA	NA	NA	NA
4117	NA	KRZ61177.1_T2	KRY59993.1_T3	KRX49404.1_T5	NA	NA	KRZ97724.1_T8	NA	NA	NA	NA	KRZ18860.1_T11
4120	NA	KRZ61163.1_T2	NA	KRX49389.1_T5	KRX84637.1_T6	NA	KRZ97767.1_T8	KRX68188.1_T9	KRY22082.1_T12	TP04528_T4	NA	NA
4121	EFV58306_T1	NA	KRY59987.1_T3	KRX49359.1_T5	NA	NA	KRZ97850.1_T8	NA	KRY22056.1_T12	TP04529_T4	KRZ79123.1_T10	KRZ18938.1_T11
4122	EFV58307_T1	KRZ61213.1_T2	KRY59989.1_T3	NA	NA	NA	KRZ97547.1_T8	KRX68402.1_T9	NA	NA	NA	NA
4124	EFV58313_T1	KRZ61176.1_T2	NA	KRX49344.1_T5	KRX84704.1_T6	KRX23916.1_T7	KRZ97540.1_T8	KRX68232.1_T9	KRY22086.1_T12	NA	KRZ79775.1_T10	KRZ18917.1_T11
4129	NA	NA	NA	NA	NA	NA	NA	NA	NA	TP07804_T4	NA	NA
4131	NA	NA	KRY59974.1_T3	NA	NA	NA	NA	KRX68368.1_T9	NA	NA	KRZ79130.1_T10	KRZ18740.1_T11
4133	NA	NA	NA	NA	KRX84667.1_T6	NA	NA	NA	NA	NA	NA	NA
4135	NA	NA	NA	KRX37501.1_T5	NA	NA	NA	NA	NA	NA	NA	NA
4136	EFV58346_T1	KRZ50214.1_T2	NA	KRX37490.1_T5	KRX84589.1_T6	KRX25423.1_T7	NA	NA	KRY21953.1_T12	NA	NA	NA
4137	NA	NA	NA	NA	NA	NA	NA	NA	NA	NA	KRZ79003.1_T10	NA
4138	NA	NA	KRY60046.1_T3	KRX35578.1_T5	NA	NA	NA	NA	KRY22060.1_T12	NA	KRZ79040.1_T10	KRZ18697.1_T11
4140	NA	KRZ60936.1_T2	KRY60042.1_T3	NA	NA	KRX25447.1_T7	NA	KRX68302.1_T9	KRY22093.1_T12	NA	KRZ79167.1_T10	NA
4146	EFV58361_T1	NA	NA	NA	NA	NA	NA	NA	NA	NA	NA	NA
4148	NA	NA	KRY47212.1_T3	NA	NA	NA	KRZ96660.1_T8	NA	NA	NA	NA	NA
4149	NA	NA	NA	NA	NA	NA	NA	NA	NA	TP07843_T4	NA	NA
4150	EFV58370_T1	NA	KRY47204.1_T3	NA	KRX78439.1_T6	NA	NA	NA	NA	NA	NA	NA
4151	NA	KRZ58607.1_T2	NA	NA	NA	NA	NA	NA	NA	NA	NA	NA
4154	NA	NA	NA	KRX38461.1_T5	KRX69623.1_T6	NA	NA	NA	NA	NA	NA	NA
4162	NA	NA	NA	NA	NA	NA	NA	NA	NA	TP07916_T4	NA	NA
4163	NA	NA	NA	NA	NA	KRX22786.1_T7	NA	NA	NA	NA	NA	NA
4165	NA	NA	NA	KRX41794.1_T5	NA	KRX22706.1_T7	NA	NA	NA	NA	NA	NA
4166	EFV58420_T1	NA	NA	NA	KRX83318.1_T6	KRX22765.1_T7	NA	NA	NA	TP07910_T4	KRZ70946.1_T10	KRZ16811.1_T11
4168	NA	KRZ57102.1_T2	KRY60334.1_T3	KRX39509.1_T5	NA	NA	NA	KRX68855.1_T9	KRY14683.1_T12	NA	NA	KRZ16856.1_T11
4169	NA	NA	NA	NA	NA	NA	NA	NA	NA	NA	KRZ78722.1_T10	NA
4173	NA	KRZ52468.1_T2	NA	NA	NA	NA	NA	KRX60340.1_T9	NA	NA	NA	NA
4175	NA	NA	KRY60340.1_T3	NA	NA	KRX21016.1_T7	NA	NA	KRY16171.1_T12	NA	NA	NA
4178	NA	NA	NA	NA	NA	NA	NA	KRX55812.1_T9	NA	NA	KRZ80421.1_T10	KRZ18070.1_T11
4181	EFV58501_T1	NA	NA	NA	NA	NA	NA	NA	NA	NA	NA	KRZ18172.1_T11
4182	EFV58505_T1	NA	KRY49053.1_T3	NA	NA	KRX21873.1_T7	NA	NA	NA	NA	NA	NA
4183	NA	NA	KRY49047.1_T3	NA	NA	NA	NA	KRX65960.1_T9	KRY20109.1_T12	NA	NA	NA
4185	NA	NA	NA	NA	NA	NA	NA	NA	NA	NA	KRZ74708.1_T10	KRZ05438.1_T11
4186	EFV58516_T1	KRZ51657.1_T2	NA	KRX38074.1_T5	NA	NA	KRZ91874.1_T8	NA	KRY20072.1_T12	NA	NA	NA
4187	NA	NA	NA	NA	NA	NA	NA	KRX66072.1_T9	NA	NA	NA	NA
4189	NA	KRZ52188.1_T2	NA	KRX39779.1_T5	NA	NA	KRZ91951.1_T8	NA	NA	NA	NA	NA
4190	EFV58535_T1	KRZ52186.1_T2	NA	NA	NA	KRX21916.1_T7	NA	NA	NA	NA	NA	NA
4192	EFV58537_T1	NA	NA	NA	NA	NA	KRZ91923.1_T8	NA	KRY20121.1_T12	NA	NA	NA
4193	EFV58538_T1	KRZ52172.1_T2	KRY50001.1_T3	NA	NA	NA	KRZ91888.1_T8	NA	KRY20102.1_T12	TP08013_T4	NA	NA
4194	NA	KRZ52189.1_T2	KRY49995.1_T3	NA	NA	NA	NA	KRX66096.1_T9	NA	NA	KRZ79392.1_T10	KRZ08326.1_T11
4199	EFV58551_T1	NA	NA	NA	NA	KRX20972.1_T7	NA	NA	NA	NA	NA	NA
4200	NA	KRZ56459.1_T2	KRY56160.1_T3	KRX46857.1_T5	KRX76879.1_T6	KRX20988.1_T7	KRZ92141.1_T8	KRX66030.1_T9	KRY20132.1_T12	NA	KRZ79297.1_T10	KRZ08377.1_T11
4201	NA	KRZ56485.1_T2	KRY56195.1_T3	NA	KRX76909.1_T6	KRX21058.1_T7	KRZ92085.1_T8	KRX66045.1_T9	KRY20130.1_T12	NA	KRZ79252.1_T10	NA
4203	NA	NA	NA	NA	NA	NA	NA	NA	NA	TP07978_T4	NA	NA
4204	EFV58575_T1	NA	KRY56198.1_T3	NA	NA	NA	NA	KRX65954.1_T9	NA	NA	KRZ79331.1_T10	NA
4206	NA	NA	NA	NA	KRX76906.1_T6	NA	KRZ92113.1_T8	NA	KRY14807.1_T12	NA	NA	NA
4207	EFV58586_T1	NA	KRY56138.1_T3	NA	NA	NA	NA	NA	NA	TP07968_T4	KRZ74713.1_T10	NA
4211	NA	NA	NA	NA	NA	NA	KRZ92167.1_T8	NA	KRY14813.1_T12	NA	NA	NA
4212	NA	KRZ56629.1_T2	NA	NA	KRX83314.1_T6	KRX20963.1_T7	NA	KRX65978.1_T9	NA	NA	KRZ74704.1_T10	KRZ16949.1_T11
4213	EFV58604_T1	KRZ56628.1_T2	KRY56185.1_T3	NA	NA	KRX21042.1_T7	KRZ92161.1_T8	KRX65976.1_T9	NA	NA	NA	NA
4218	NA	NA	NA	NA	NA	NA	NA	NA	NA	TP09236_T4	KRZ70571.1_T10	NA
4222	NA	NA	NA	NA	NA	NA	NA	NA	NA	TP08121_T4	NA	KRZ18058.1_T11
4223	NA	NA	KRY56282.1_T3	NA	NA	KRX26678.1_T7	KRZ83866.1_T8	KRX67059.1_T9	NA	NA	NA	NA
4225	NA	KRZ58422.1_T2	NA	NA	NA	NA	NA	NA	NA	NA	NA	NA
4226	NA	NA	NA	NA	NA	NA	NA	KRX67070.1_T9	NA	NA	KRZ80495.1_T10	NA
4228	NA	KRZ51734.1_T2	NA	NA	NA	NA	NA	NA	NA	NA	NA	NA
4231	NA	KRZ51716.1_T2	NA	KRX47457.1_T5	KRX73520.1_T6	NA	KRZ92532.1_T8	NA	KRY18211.1_T12	NA	NA	NA
4232	EFV58670_T1	KRZ51718.1_T2	KRY58595.1_T3	NA	NA	KRX25015.1_T7	KRZ92520.1_T8	KRX67108.1_T9	NA	TP09216_T4	NA	KRZ18039.1_T11
4234	NA	KRZ51725.1_T2	KRY58533.1_T3	KRX47505.1_T5	KRX73496.1_T6	KRX25023.1_T7	KRZ92572.1_T8	KRX67138.1_T9	KRY18252.1_T12	NA	NA	NA
4236	NA	NA	NA	NA	NA	NA	NA	NA	NA	NA	KRZ70464.1_T10	NA
4242	EFV58707_T1	NA	NA	KRX47011.1_T5	NA	KRX24933.1_T7	KRZ92525.1_T8	KRX67756.1_T9	KRY15788.1_T12	TP09184_T4	KRZ71856.1_T10	KRZ18026.1_T11
4244	NA	KRZ60162.1_T2	NA	KRX47014.1_T5	KRX77061.1_T6	NA	NA	NA	KRY15791.1_T12	NA	NA	NA
4245	EFV58713_T1	KRZ60199.1_T2	KRY56777.1_T3	KRX46954.1_T5	NA	KRX25020.1_T7	KRZ92577.1_T8	KRX67844.1_T9	KRY15784.1_T12	NA	KRZ71903.1_T10	NA
4246	EFV58716_T1	NA	NA	NA	NA	KRX25000.1_T7	NA	NA	NA	NA	NA	NA
4250	NA	KRZ51722.1_T2	NA	KRX47501.1_T5	NA	NA	NA	NA	KRY18219.1_T12	NA	NA	NA
4252	EFV58733_T1	NA	NA	NA	NA	NA	NA	NA	NA	NA	NA	NA
4253	NA	NA	NA	NA	NA	NA	NA	NA	NA	NA	KRZ76876.1_T10	NA
4257	NA	NA	NA	NA	NA	NA	NA	NA	NA	NA	KRZ76947.1_T10	NA
4259	NA	NA	NA	KRX51178.1_T5	NA	NA	NA	NA	NA	NA	NA	NA
4260	NA	NA	KRY56427.1_T3	NA	KRX76943.1_T6	NA	KRZ94759.1_T8	KRX62207.1_T9	NA	TP09045_T4	KRZ79198.1_T10	NA
4261	NA	NA	NA	KRX51129.1_T5	NA	KRX19625.1_T7	NA	NA	NA	TP09044_T4	KRZ79309.1_T10	KRZ14283.1_T11
4264	EFV58754_T1	NA	NA	NA	NA	NA	NA	NA	NA	NA	NA	NA
4265	NA	NA	NA	NA	KRX72419.1_T6	NA	NA	NA	KRY13460.1_T12	NA	NA	NA
4266	EFV58759_T1	KRZ59423.1_T2	KRY56458.1_T3	KRX51041.1_T5	KRX72440.1_T6	KRX19628.1_T7	KRZ94764.1_T8	KRX62236.1_T9	KRY13469.1_T12	TP09033_T4	NA	NA
4267	EFV58760_T1	NA	NA	NA	NA	NA	NA	NA	NA	NA	NA	NA
4268	EFV58761_T1	NA	NA	NA	NA	NA	NA	NA	NA	NA	NA	NA
4269	EFV58769_T1	NA	NA	NA	NA	NA	NA	NA	NA	NA	KRZ79244.1_T10	NA
4271	EFV58778_T1	NA	NA	NA	NA	NA	KRZ94722.1_T8	NA	NA	NA	NA	NA
4272	EFV58793_T1	NA	NA	NA	NA	NA	NA	NA	NA	NA	NA	NA
4274	NA	NA	NA	NA	NA	NA	NA	NA	NA	NA	KRZ79295.1_T10	KRZ14210.1_T11
4275	NA	NA	NA	NA	NA	NA	NA	KRX62246.1_T9	NA	NA	NA	NA
4276	NA	NA	NA	NA	KRX76974.1_T6	NA	KRZ94812.1_T8	NA	NA	NA	KRZ79414.1_T10	KRZ14188.1_T11
4277	EFV58809_T1	NA	NA	NA	KRX76925.1_T6	NA	NA	NA	NA	NA	NA	NA
4279	NA	KRZ52441.1_T2	NA	NA	NA	NA	NA	NA	KRY21028.1_T12	NA	NA	NA
4281	NA	NA	NA	NA	KRX72102.1_T6	NA	NA	NA	NA	NA	NA	NA
4282	EFV58833_T1	NA	KRY59166.1_T3	KRX51217.1_T5	NA	NA	NA	KRX67731.1_T9	NA	NA	NA	NA
4283	NA	NA	NA	NA	KRX72109.1_T6	NA	NA	NA	NA	NA	NA	NA
4284	EFV58852_T1	NA	NA	NA	KRX80037.1_T6	NA	KRZ94807.1_T8	NA	KRY21021.1_T12	NA	KRZ76915.1_T10	NA
4285	NA	KRZ59632.1_T2	NA	NA	NA	NA	NA	NA	NA	NA	NA	NA
4290	NA	NA	NA	NA	NA	NA	NA	NA	NA	TP09074_T4	NA	NA
4292	EFV58870_T1	NA	NA	NA	KRX79962.1_T6	NA	NA	KRX62307.1_T9	NA	NA	KRZ79420.1_T10	KRZ15785.1_T11
4295	NA	NA	NA	NA	NA	KRX24486.1_T7	NA	NA	NA	NA	NA	NA
4297	NA	KRZ52459.1_T2	NA	NA	NA	NA	KRZ94787.1_T8	KRX62279.1_T9	NA	NA	KRZ79294.1_T10	NA
4301	EFV58900_T1	NA	NA	NA	NA	NA	NA	NA	NA	NA	NA	NA
4302	NA	NA	NA	NA	NA	NA	NA	KRX58051.1_T9	NA	NA	NA	NA
4305	EFV58919_T1	KRZ56506.1_T2	NA	NA	KRX78914.1_T6	NA	NA	NA	KRY18971.1_T12	TP08998_T4	KRZ80987.1_T10	KRZ14262.1_T11
4308	EFV58928_T1	NA	NA	NA	NA	NA	NA	NA	NA	NA	NA	NA
4309	NA	NA	NA	NA	KRX78917.1_T6	NA	NA	NA	NA	NA	NA	NA
4315	NA	NA	NA	NA	NA	NA	NA	NA	NA	NA	KRZ80745.1_T10	NA
4317	NA	NA	NA	KRX45616.1_T5	NA	NA	NA	NA	NA	NA	NA	NA
4318	EFV58951_T1	NA	NA	NA	NA	NA	NA	NA	NA	TP08982_T4	KRZ80956.1_T10	NA
4319	NA	NA	NA	NA	NA	NA	NA	KRX54505.1_T9	NA	NA	NA	NA
4321	NA	NA	NA	NA	NA	NA	NA	NA	NA	NA	KRZ73700.1_T10	KRZ04080.1_T11
4322	EFV58974_T1	NA	NA	KRX34705.1_T5	KRX70353.1_T6	NA	KRZ87512.1_T8	KRX53271.1_T9	KRY07824.1_T12	TP11753_T4	NA	KRZ01640.1_T11
4323	NA	KRZ56161.1_T2	NA	KRX33993.1_T5	NA	NA	NA	NA	NA	NA	NA	NA
4325	NA	NA	NA	NA	NA	KRX13518.1_T7	NA	NA	NA	NA	NA	NA
4326	NA	NA	KRY48704.1_T3	KRX38291.1_T5	NA	NA	KRZ93259.1_T8	KRX63951.1_T9	NA	TP03420_T4	NA	NA
4327	EFV59008_T1	KRZ51931.1_T2	KRY48683.1_T3	KRX38280.1_T5	NA	KRX27042.1_T7	KRZ93283.1_T8	KRX63960.1_T9	KRY11142.1_T12	NA	NA	NA
4328	NA	KRZ51914.1_T2	NA	NA	NA	NA	NA	NA	NA	NA	NA	NA
4329	NA	KRZ51913.1_T2	NA	NA	NA	NA	NA	NA	NA	NA	NA	KRZ03059.1_T11
4330	EFV59011_T1	KRZ51921.1_T2	KRY48691.1_T3	KRX38272.1_T5	NA	NA	KRZ93198.1_T8	NA	KRY11133.1_T12	TP03424_T4	NA	NA
4331	NA	KRZ51918.1_T2	NA	NA	NA	NA	NA	NA	NA	NA	NA	NA
4332	NA	NA	NA	NA	KRX81710.1_T6	NA	NA	NA	NA	NA	NA	NA
4334	EFV59021_T1	NA	NA	NA	NA	KRX25258.1_T7	NA	NA	NA	NA	NA	NA
4336	NA	KRZ54156.1_T2	NA	NA	NA	NA	NA	NA	NA	NA	NA	NA
4338	EFV59046_T1	KRZ50809.1_T2	KRY58146.1_T3	NA	NA	NA	KRZ83890.1_T8	NA	NA	NA	NA	NA
4340	EFV59050_T1	NA	KRY58105.1_T3	KRX38295.1_T5	NA	KRX26598.1_T7	KRZ83888.1_T8	KRX68016.1_T9	KRY18084.1_T12	TP03435_T4	KRZ72949.1_T10	NA
4341	NA	NA	NA	NA	NA	KRX26807.1_T7	NA	NA	NA	NA	NA	NA
4346	NA	NA	NA	NA	NA	KRX25204.1_T7	NA	NA	NA	NA	NA	NA
4350	NA	NA	NA	NA	NA	KRX25205.1_T7	NA	NA	NA	NA	NA	NA
4351	NA	KRZ55269.1_T2	NA	NA	KRX81412.1_T6	NA	NA	NA	NA	NA	NA	NA
4352	NA	NA	NA	KRX44558.1_T5	NA	KRX25175.1_T7	KRZ95556.1_T8	NA	KRY18121.1_T12	NA	NA	KRZ12914.1_T11
4353	EFV59096_T1	NA	NA	NA	NA	NA	NA	NA	NA	NA	KRZ75446.1_T10	NA
4356	NA	NA	KRY58128.1_T3	NA	KRX81448.1_T6	KRX14254.1_T7	KRZ92019.1_T8	KRX61665.1_T9	NA	NA	NA	NA
4357	NA	NA	NA	NA	NA	NA	NA	NA	NA	NA	KRZ75476.1_T10	KRZ07992.1_T11
4359	NA	NA	NA	NA	NA	NA	NA	NA	KRY17015.1_T12	NA	NA	NA
4362	NA	KRZ56780.1_T2	KRY55242.1_T3	KRX45784.1_T5	NA	KRX14109.1_T7	NA	KRX61725.1_T9	KRY17010.1_T12	NA	KRZ75450.1_T10	KRZ07988.1_T11
4363	NA	NA	NA	KRX45812.1_T5	NA	KRX14117.1_T7	KRZ92014.1_T8	KRX61742.1_T9	KRY17024.1_T12	NA	NA	NA
4365	NA	NA	KRY55244.1_T3	NA	NA	NA	NA	NA	NA	NA	NA	NA
4370	NA	NA	NA	NA	NA	NA	NA	NA	NA	NA	KRZ75401.1_T10	NA
4372	NA	NA	NA	NA	NA	NA	NA	NA	KRY16979.1_T12	NA	NA	NA
4373	EFV59155_T1	NA	NA	NA	NA	KRX18011.1_T7	NA	NA	NA	NA	NA	KRZ17784.1_T11
4375	NA	NA	NA	NA	KRX84324.1_T6	NA	NA	KRX55364.1_T9	NA	TP02795_T4	NA	NA
4377	EFV59163_T1	NA	NA	NA	KRX81094.1_T6	NA	NA	NA	NA	NA	NA	NA
4378	EFV59165_T1	KRZ56272.1_T2	KRY52889.1_T3	NA	KRX81129.1_T6	NA	NA	KRX57554.1_T9	NA	TP02845_T4	KRZ75751.1_T10	NA
4380	EFV59174_T1	NA	KRY52898.1_T3	KRX46910.1_T5	KRX81120.1_T6	NA	KRZ93128.1_T8	KRX57552.1_T9	NA	NA	KRZ75746.1_T10	KRZ17829.1_T11
4381	EFV59176_T1	KRZ56280.1_T2	NA	KRX46919.1_T5	NA	KRX18110.1_T7	KRZ93154.1_T8	KRX57545.1_T9	KRY19870.1_T12	TP02834_T4	KRZ75697.1_T10	KRZ17819.1_T11
4384	NA	NA	KRY52933.1_T3	NA	NA	NA	NA	KRX57529.1_T9	NA	NA	NA	NA
4387	EFV59209_T1	KRZ55440.1_T2	KRY52029.1_T3	NA	NA	KRX19005.1_T7	KRZ90432.1_T8	KRX65748.1_T9	KRY19802.1_T12	NA	KRZ75718.1_T10	KRZ17752.1_T11
4388	NA	NA	KRY52021.1_T3	KRX44713.1_T5	NA	KRX19016.1_T7	KRZ90476.1_T8	NA	NA	NA	NA	NA
4391	NA	NA	NA	NA	NA	NA	NA	NA	KRY19788.1_T12	NA	NA	NA
4393	NA	NA	NA	NA	NA	NA	NA	KRX65738.1_T9	NA	NA	NA	NA
4394	EFV59251_T1	NA	NA	NA	NA	NA	NA	NA	NA	NA	NA	NA
4396	EFV59256_T1	NA	KRY54121.1_T3	NA	NA	KRX18956.1_T7	KRZ93100.1_T8	KRX60028.1_T9	NA	TP07051_T4	NA	KRZ04246.1_T11
4400	NA	NA	NA	NA	NA	NA	NA	NA	NA	NA	KRZ74406.1_T10	NA
4401	NA	NA	KRY54097.1_T3	KRX42684.1_T5	NA	NA	NA	NA	NA	NA	NA	NA
4402	EFV59283_T1	KRZ51441.1_T2	NA	NA	NA	KRX19523.1_T7	KRZ84936.1_T8	KRX60000.1_T9	NA	NA	KRZ74352.1_T10	NA
4404	EFV59289_T1	NA	NA	NA	NA	NA	NA	NA	NA	NA	NA	NA
4405	EFV59291_T1	NA	NA	NA	NA	NA	NA	NA	NA	NA	NA	NA
4406	NA	NA	NA	NA	NA	KRX19536.1_T7	KRZ84927.1_T8	NA	KRY16596.1_T12	NA	NA	NA
4408	NA	KRZ50230.1_T2	KRY54997.1_T3	NA	NA	NA	KRZ92073.1_T8	NA	NA	NA	NA	NA
4409	NA	NA	NA	NA	KRX71838.1_T6	NA	NA	NA	NA	NA	NA	NA
4411	EFV59317_T1	KRZ50235.1_T2	NA	NA	NA	NA	NA	NA	NA	TP01036_T4	KRZ70058.1_T10	NA
4412	NA	KRZ50237.1_T2	NA	NA	NA	NA	NA	NA	NA	NA	NA	NA
4414	NA	NA	NA	NA	NA	KRX20367.1_T7	NA	NA	NA	TP01015_T4	NA	NA
4415	NA	KRZ50525.1_T2	KRY54970.1_T3	NA	NA	KRX20428.1_T7	KRZ90643.1_T8	KRX63674.1_T9	NA	NA	NA	NA
4416	NA	KRZ50520.1_T2	NA	NA	KRX70838.1_T6	NA	NA	NA	NA	NA	NA	NA
4418	EFV59373_T1	KRZ51249.1_T2	KRY51439.1_T3	KRX39157.1_T5	NA	KRX22678.1_T7	KRZ97697.1_T8	NA	KRY19773.1_T12	TP02270_T4	KRZ67467.1_T10	KRZ09605.1_T11
4420	EFV59376_T1	NA	KRY51440.1_T3	NA	NA	NA	NA	NA	NA	NA	NA	NA
4422	NA	NA	NA	NA	NA	NA	NA	NA	KRY19750.1_T12	NA	NA	NA
4423	NA	KRZ54589.1_T2	KRY55534.1_T3	NA	NA	NA	KRZ96156.1_T8	KRX60915.1_T9	NA	NA	NA	NA
4424	EFV59394_T1	NA	NA	NA	NA	NA	NA	NA	NA	TP12598_T4	NA	KRZ09647.1_T11
4426	NA	NA	NA	NA	KRX75723.1_T6	NA	NA	NA	NA	NA	NA	NA
4427	NA	NA	NA	NA	NA	NA	NA	NA	NA	NA	KRZ69386.1_T10	NA
4428	NA	KRZ54584.1_T2	KRY55512.1_T3	NA	NA	KRX15824.1_T7	NA	KRX60957.1_T9	KRY19711.1_T12	NA	NA	NA
4429	NA	NA	NA	NA	NA	NA	NA	KRX60959.1_T9	NA	NA	NA	NA
4435	NA	NA	NA	NA	NA	NA	KRZ89482.1_T8	KRX63845.1_T9	NA	NA	KRZ76465.1_T10	NA
4439	NA	NA	KRY49547.1_T3	NA	NA	NA	NA	KRX51569.1_T9	NA	NA	NA	KRZ10565.1_T11
4443	NA	NA	NA	KRX37980.1_T5	NA	NA	NA	NA	NA	NA	KRZ76967.1_T10	NA
4444	NA	KRZ50367.1_T2	NA	NA	NA	NA	NA	NA	NA	NA	NA	NA
4446	NA	NA	NA	NA	NA	NA	NA	NA	KRY17758.1_T12	NA	NA	NA
4447	NA	NA	NA	NA	KRX74801.1_T6	NA	NA	NA	NA	NA	NA	NA
4448	NA	NA	KRY48243.1_T3	NA	NA	NA	NA	NA	NA	NA	NA	NA
4449	NA	KRZ51692.1_T2	NA	NA	NA	NA	KRZ86558.1_T8	NA	KRY10777.1_T12	NA	KRZ76230.1_T10	NA
4451	NA	NA	NA	NA	NA	NA	NA	KRX65272.1_T9	NA	NA	KRZ76217.1_T10	NA
4452	NA	KRZ51702.1_T2	NA	NA	NA	KRX24905.1_T7	NA	NA	NA	TP11351_T4	KRZ76171.1_T10	NA
4455	NA	NA	KRY50626.1_T3	KRX48059.1_T5	KRX82208.1_T6	NA	KRZ93085.1_T8	KRX65215.1_T9	KRY13596.1_T12	TP07149_T4	NA	NA
4458	NA	KRZ54245.1_T2	NA	KRX48035.1_T5	NA	NA	KRZ93072.1_T8	KRX65275.1_T9	NA	NA	NA	KRZ11575.1_T11
4462	EFV59567_T1	NA	KRY54547.1_T3	NA	NA	NA	NA	NA	NA	NA	NA	NA
4464	NA	NA	NA	NA	NA	KRX24899.1_T7	NA	NA	NA	TP07182_T4	NA	NA
4465	EFV59575_T1	NA	KRY54521.1_T3	NA	NA	NA	NA	NA	NA	NA	NA	NA
4476	NA	NA	NA	NA	NA	NA	NA	KRX61424.1_T9	NA	NA	NA	NA
4477	EFV59634_T1	NA	NA	NA	NA	NA	NA	KRX61372.1_T9	NA	NA	NA	NA
4478	EFV59640_T1	KRZ52668.1_T2	KRY48998.1_T3	KRX41336.1_T5	NA	KRX24815.1_T7	KRZ96004.1_T8	KRX65213.1_T9	KRY16536.1_T12	NA	NA	NA
4481	NA	NA	NA	NA	NA	NA	NA	NA	NA	TP02551_T4	KRZ70740.1_T10	NA
4484	NA	NA	NA	NA	NA	NA	NA	NA	NA	TP08392_T4	NA	NA
4487	EFV59706_T1	KRZ50495.1_T2	NA	NA	NA	NA	NA	NA	KRY20612.1_T12	NA	NA	NA
4489	NA	NA	KRY49897.1_T3	NA	NA	NA	NA	NA	NA	NA	NA	NA
4490	NA	NA	NA	KRX41440.1_T5	NA	KRX22963.1_T7	KRZ84872.1_T8	NA	KRY12414.1_T12	TP12554_T4	KRZ78945.1_T10	KRZ11583.1_T11
4494	NA	NA	KRY49913.1_T3	NA	NA	NA	NA	NA	NA	TP12538_T4	NA	KRZ11595.1_T11
4495	EFV59751_T1	KRZ60508.1_T2	KRY53409.1_T3	KRX45505.1_T5	KRX84738.1_T6	KRX23103.1_T7	KRZ96050.1_T8	KRX57642.1_T9	KRY15962.1_T12	TP05148_T4	NA	NA
4496	NA	NA	KRY53421.1_T3	NA	NA	NA	KRZ95981.1_T8	KRX57662.1_T9	KRY15993.1_T12	NA	NA	NA
4497	NA	NA	KRY53396.1_T3	KRX45487.1_T5	NA	NA	NA	NA	NA	TP05146_T4	NA	NA
4498	EFV59763_T1	NA	NA	NA	NA	NA	NA	NA	NA	NA	NA	NA
4499	EFV59765_T1	NA	NA	NA	NA	KRX23045.1_T7	KRZ96114.1_T8	NA	NA	NA	NA	NA
4500	EFV59766_T1	NA	KRY53425.1_T3	NA	NA	KRX23046.1_T7	KRZ96008.1_T8	KRX57657.1_T9	KRY15978.1_T12	NA	KRZ79483.1_T10	NA
4501	EFV59772_T1	NA	NA	NA	NA	KRX22964.1_T7	NA	NA	NA	NA	NA	NA
4502	EFV59773_T1	NA	NA	NA	NA	NA	NA	KRX57655.1_T9	NA	NA	NA	NA
4504	NA	NA	NA	NA	NA	NA	KRZ96082.1_T8	NA	NA	NA	NA	NA
4506	NA	NA	NA	NA	NA	NA	NA	NA	KRY20603.1_T12	NA	NA	NA
4508	NA	KRZ50758.1_T2	KRY47939.1_T3	KRX44689.1_T5	KRX85060.1_T6	KRX23009.1_T7	NA	KRX60968.1_T9	NA	TP05165_T4	KRZ79436.1_T10	NA
4509	EFV59810_T1	NA	NA	NA	NA	NA	NA	NA	KRY16683.1_T12	NA	NA	NA
4510	EFV59811_T1	KRZ57386.1_T2	KRY53996.1_T3	KRX46425.1_T5	KRX84299.1_T6	KRX18035.1_T7	KRZ94452.1_T8	NA	KRY16664.1_T12	NA	KRZ71796.1_T10	KRZ14056.1_T11
4512	EFV59821_T1	NA	NA	NA	NA	NA	KRZ94498.1_T8	NA	KRY16656.1_T12	NA	NA	NA
4513	NA	KRZ57403.1_T2	NA	NA	NA	NA	NA	NA	NA	NA	NA	NA
4516	EFV59854_T1	NA	KRY54790.1_T3	KRX48714.1_T5	NA	NA	KRZ91202.1_T8	NA	NA	TP11829_T4	KRZ79556.1_T10	KRZ04001.1_T11
4518	NA	NA	NA	NA	NA	NA	NA	KRX68698.1_T9	NA	NA	NA	NA
4528	NA	KRZ57968.1_T2	NA	NA	NA	NA	NA	NA	NA	NA	KRZ71734.1_T10	NA
4534	NA	NA	KRY55918.1_T3	KRX42363.1_T5	NA	KRX15454.1_T7	KRZ85556.1_T8	NA	NA	NA	NA	NA
4538	NA	NA	KRY55910.1_T3	NA	NA	NA	NA	NA	NA	NA	KRZ80322.1_T10	KRZ04875.1_T11
4540	NA	KRZ58740.1_T2	KRY55932.1_T3	KRX42343.1_T5	KRX84759.1_T6	NA	KRZ85572.1_T8	NA	KRY12099.1_T12	TP02119_T4	KRZ80273.1_T10	KRZ04878.1_T11
4541	NA	KRZ58697.1_T2	KRY55880.1_T3	NA	NA	NA	NA	KRX65110.1_T9	KRY12095.1_T12	NA	KRZ80329.1_T10	NA
4548	NA	NA	NA	NA	NA	NA	NA	KRX65081.1_T9	NA	NA	NA	NA
4550	NA	KRZ58712.1_T2	NA	KRX41130.1_T5	NA	NA	KRZ87279.1_T8	KRX65032.1_T9	NA	TP10346_T4	NA	KRZ04490.1_T11
4553	EFV60028_T1	NA	KRY60257.1_T3	KRX41124.1_T5	KRX84865.1_T6	KRX17243.1_T7	KRZ87243.1_T8	KRX65137.1_T9	KRY12581.1_T12	TP10342_T4	KRZ80305.1_T10	KRZ04471.1_T11
4555	EFV60030_T1	NA	KRY60269.1_T3	NA	NA	NA	NA	KRX65045.1_T9	NA	TP10339_T4	NA	NA
4556	NA	NA	NA	KRX41157.1_T5	KRX84900.1_T6	NA	KRZ87236.1_T8	KRX65106.1_T9	NA	NA	NA	NA
4557	NA	NA	NA	NA	NA	NA	NA	NA	NA	TP12015_T4	NA	NA
4564	NA	NA	NA	NA	NA	KRX17177.1_T7	NA	NA	NA	NA	NA	NA
4565	EFV60074_T1	NA	NA	NA	NA	NA	NA	NA	NA	TP02481_T4	KRZ68592.1_T10	NA
4567	NA	NA	NA	KRX47748.1_T5	NA	NA	NA	NA	NA	NA	NA	KRZ14599.1_T11
4569	NA	NA	NA	NA	NA	NA	NA	NA	NA	NA	KRZ66877.1_T10	KRZ14634.1_T11
4570	NA	NA	NA	NA	NA	NA	NA	NA	NA	NA	NA	KRZ14638.1_T11
4571	NA	NA	NA	KRX48229.1_T5	KRX85021.1_T6	NA	NA	NA	NA	TP12422_T4	NA	NA
4574	NA	KRZ56147.1_T2	NA	NA	NA	NA	NA	NA	NA	NA	NA	NA
4576	NA	NA	KRY61220.1_T3	NA	NA	NA	NA	NA	NA	NA	NA	NA
4582	EFV60129_T1	KRZ53428.1_T2	KRY49955.1_T3	NA	NA	NA	KRZ94541.1_T8	KRX65855.1_T9	NA	NA	NA	NA
4583	EFV60130_T1	NA	NA	NA	NA	NA	KRZ94533.1_T8	KRX65808.1_T9	NA	NA	NA	NA
4592	NA	KRZ62521.1_T2	NA	NA	NA	NA	NA	NA	NA	NA	NA	NA
4593	NA	KRZ62500.1_T2	KRY61206.1_T3	NA	NA	KRX15430.1_T7	KRZ86126.1_T8	NA	KRY18819.1_T12	NA	NA	KRZ07646.1_T11
4594	NA	KRZ62477.1_T2	KRY61090.1_T3	KRX43133.1_T5	NA	KRX15436.1_T7	KRZ86166.1_T8	NA	NA	TP12456_T4	KRZ69893.1_T10	NA
4601	EFV60171_T1	NA	NA	NA	KRX84350.1_T6	NA	NA	NA	NA	NA	NA	NA
4607	NA	NA	NA	NA	NA	KRX20250.1_T7	NA	NA	NA	TP11114_T4	KRZ72616.1_T10	NA
4609	NA	KRZ53257.1_T2	NA	NA	NA	NA	NA	KRX66665.1_T9	NA	NA	KRZ72579.1_T10	NA
4611	NA	NA	NA	NA	NA	NA	NA	NA	NA	TP02922_T4	NA	NA
4612	NA	NA	NA	NA	NA	KRX20198.1_T7	NA	NA	NA	NA	NA	NA
4615	NA	KRZ51471.1_T2	KRY61211.1_T3	KRX47433.1_T5	KRX80462.1_T6	KRX20217.1_T7	KRZ88371.1_T8	KRX66745.1_T9	KRY18888.1_T12	TP02912_T4	NA	KRZ07678.1_T11
4616	EFV60293_T1	KRZ55819.1_T2	KRY61120.1_T3	NA	NA	KRX26446.1_T7	NA	NA	KRY14933.1_T12	TP11968_T4	KRZ79490.1_T10	KRZ08834.1_T11
4619	EFV60298_T1	NA	NA	NA	NA	NA	NA	NA	NA	NA	NA	NA
4620	NA	NA	KRY61265.1_T3	NA	NA	KRX26460.1_T7	KRZ94431.1_T8	KRX57624.1_T9	NA	NA	NA	NA
4622	NA	NA	KRY61130.1_T3	NA	KRX85122.1_T6	NA	NA	KRX57603.1_T9	KRY14942.1_T12	NA	KRZ79615.1_T10	KRZ09682.1_T11
4623	EFV60309_T1	NA	KRY61080.1_T3	KRX45420.1_T5	KRX85062.1_T6	KRX26516.1_T7	KRZ94524.1_T8	KRX57583.1_T9	NA	TP11947_T4	KRZ79501.1_T10	KRZ09683.1_T11
4625	NA	NA	KRY61117.1_T3	KRX45442.1_T5	NA	NA	NA	KRX57585.1_T9	KRY14954.1_T12	NA	NA	NA
4626	EFV60343_T1	KRZ59262.1_T2	NA	KRX37147.1_T5	NA	KRX20259.1_T7	NA	NA	KRY08775.1_T12	NA	KRZ79591.1_T10	NA
4628	NA	NA	NA	NA	NA	NA	NA	KRX61957.1_T9	NA	NA	NA	NA
4631	NA	KRZ53106.1_T2	NA	NA	NA	NA	NA	KRX61925.1_T9	NA	NA	NA	NA
4633	NA	NA	NA	NA	NA	KRX15570.1_T7	NA	NA	NA	TP08178_T4	NA	NA
4635	NA	NA	KRY54205.1_T3	NA	NA	NA	NA	KRX61939.1_T9	KRY15886.1_T12	NA	NA	KRZ06385.1_T11
4636	EFV60393_T1	NA	NA	NA	NA	NA	NA	NA	NA	TP02655_T4	NA	NA
4637	EFV60397_T1	KRZ62526.1_T2	KRY60299.1_T3	NA	NA	KRX20290.1_T7	NA	KRX55254.1_T9	KRY18647.1_T12	NA	NA	NA
4639	NA	KRZ62557.1_T2	KRY60238.1_T3	KRX44494.1_T5	NA	KRX20295.1_T7	KRZ95252.1_T8	KRX55235.1_T9	KRY18624.1_T12	NA	NA	NA
4642	EFV60460_T1	KRZ54129.1_T2	NA	NA	NA	NA	KRZ93749.1_T8	NA	NA	NA	NA	NA
4644	NA	KRZ54128.1_T2	KRY50362.1_T3	KRX42915.1_T5	KRX80870.1_T6	KRX20323.1_T7	KRZ93728.1_T8	KRX61039.1_T9	KRY18342.1_T12	NA	KRZ76153.1_T10	NA
4648	NA	NA	NA	NA	NA	KRX16647.1_T7	NA	NA	NA	NA	NA	NA
4651	NA	NA	NA	NA	NA	KRX19362.1_T7	NA	NA	NA	NA	KRZ72897.1_T10	NA
4652	NA	NA	NA	NA	NA	KRX19311.1_T7	KRZ85917.1_T8	NA	KRY22812.1_T12	NA	NA	NA
4653	NA	NA	NA	NA	KRX82345.1_T6	NA	NA	NA	NA	NA	KRZ72921.1_T10	NA
4654	EFV60559_T1	NA	NA	NA	NA	NA	NA	NA	NA	NA	NA	NA
4655	NA	NA	NA	KRX46273.1_T5	NA	NA	NA	KRX64416.1_T9	NA	NA	NA	NA
4657	EFV60590_T1	NA	KRY50663.1_T3	KRX46256.1_T5	NA	KRX19386.1_T7	NA	NA	NA	TP07623_T4	KRZ70676.1_T10	KRZ12557.1_T11
4659	NA	NA	NA	NA	NA	NA	NA	NA	NA	NA	KRZ72892.1_T10	NA
4660	EFV60602_T1	KRZ59987.1_T2	NA	KRX46278.1_T5	NA	NA	KRZ85947.1_T8	NA	NA	NA	KRZ72902.1_T10	NA
4661	NA	NA	NA	NA	NA	NA	NA	NA	NA	NA	KRZ72887.1_T10	KRZ16522.1_T11
4662	NA	NA	NA	NA	KRX70372.1_T6	NA	NA	NA	NA	NA	NA	NA
4663	NA	NA	KRY54214.1_T3	KRX37463.1_T5	NA	KRX13858.1_T7	NA	KRX53695.1_T9	NA	TP09900_T4	KRZ68977.1_T10	NA
4667	NA	NA	NA	NA	NA	NA	KRZ83534.1_T8	NA	NA	NA	NA	KRZ08317.1_T11
4669	NA	NA	NA	NA	NA	NA	NA	NA	NA	TP09943_T4	NA	NA
4670	EFV60642_T1	KRZ59896.1_T2	NA	KRX43350.1_T5	KRX81354.1_T6	KRX16316.1_T7	NA	KRX55998.1_T9	KRY13875.1_T12	NA	KRZ70730.1_T10	NA
4671	NA	NA	NA	NA	NA	NA	NA	NA	NA	TP09935_T4	NA	NA
4672	NA	KRZ59881.1_T2	KRY58935.1_T3	KRX43323.1_T5	NA	KRX16330.1_T7	NA	NA	KRY13880.1_T12	NA	NA	NA
4673	NA	NA	NA	NA	NA	KRX16357.1_T7	NA	NA	KRY13862.1_T12	NA	NA	NA
4675	EFV60651_T1	KRZ59846.1_T2	NA	NA	NA	NA	NA	KRX56003.1_T9	NA	NA	KRZ70716.1_T10	NA
4677	NA	NA	NA	NA	NA	NA	NA	NA	NA	TP09921_T4	NA	KRZ03027.1_T11
4678	NA	NA	NA	NA	NA	NA	KRZ91626.1_T8	NA	NA	NA	NA	NA
4681	NA	NA	NA	KRX43329.1_T5	NA	NA	NA	NA	NA	NA	KRZ70729.1_T10	NA
4682	EFV60660_T1	KRZ59855.1_T2	NA	NA	KRX81361.1_T6	NA	NA	NA	NA	NA	NA	NA
4684	NA	NA	NA	NA	NA	NA	NA	NA	NA	NA	KRZ66957.1_T10	NA
4685	NA	NA	NA	NA	NA	KRX23064.1_T7	NA	NA	NA	NA	NA	NA
4687	NA	NA	NA	NA	NA	NA	NA	KRX64394.1_T9	NA	NA	NA	NA
4688	NA	NA	NA	NA	NA	NA	NA	NA	NA	NA	KRZ67974.1_T10	NA
4689	NA	NA	NA	NA	NA	NA	NA	NA	NA	NA	NA	KRZ08262.1_T11
4690	EFV60697_T1	KRZ51981.1_T2	NA	NA	KRX81316.1_T6	KRX22987.1_T7	NA	KRX64339.1_T9	KRY12797.1_T12	TP10728_T4	KRZ67937.1_T10	NA
4691	NA	NA	NA	KRX40597.1_T5	NA	NA	NA	NA	NA	NA	KRZ67948.1_T10	NA
4694	NA	NA	NA	NA	NA	KRX21987.1_T7	NA	NA	NA	NA	NA	NA
4695	NA	NA	NA	NA	NA	NA	NA	NA	NA	NA	KRZ67192.1_T10	NA
4697	EFV60731_T1	NA	NA	NA	NA	NA	NA	KRX63281.1_T9	NA	NA	NA	NA
4698	NA	NA	KRY52048.1_T3	NA	NA	NA	NA	NA	NA	NA	NA	NA
4700	NA	NA	NA	NA	NA	KRX28272.1_T7	NA	NA	NA	NA	KRZ76193.1_T10	NA
4701	NA	KRZ61250.1_T2	KRY57061.1_T3	KRX39422.1_T5	NA	NA	KRZ87062.1_T8	NA	NA	NA	NA	NA
4705	NA	NA	NA	KRX39398.1_T5	NA	KRX28227.1_T7	NA	NA	NA	TP02178_T4	KRZ76172.1_T10	NA
4707	NA	NA	NA	NA	NA	NA	NA	NA	NA	NA	KRZ76194.1_T10	KRZ03554.1_T11
4708	NA	NA	NA	KRX39399.1_T5	NA	NA	KRZ87076.1_T8	NA	KRY11269.1_T12	NA	KRZ76239.1_T10	NA
4710	NA	NA	NA	KRX39412.1_T5	NA	NA	NA	NA	NA	NA	KRZ76190.1_T10	KRZ03545.1_T11
4711	NA	NA	KRY57136.1_T3	NA	NA	NA	NA	NA	NA	NA	KRZ76197.1_T10	NA
4712	EFV60756_T1	KRZ61299.1_T2	NA	NA	NA	NA	NA	NA	NA	NA	KRZ76255.1_T10	KRZ03537.1_T11
4715	NA	NA	KRY46095.1_T3	KRX36563.1_T5	NA	NA	NA	KRX52481.1_T9	KRY08694.1_T12	NA	NA	NA
4716	NA	NA	NA	NA	NA	KRX13294.1_T7	NA	KRX52479.1_T9	NA	NA	NA	NA
4717	NA	NA	NA	NA	NA	NA	NA	NA	KRY08696.1_T12	TP02386_T4	NA	KRZ10058.1_T11
4720	NA	NA	NA	NA	NA	NA	KRZ90800.1_T8	NA	KRY21419.1_T12	NA	KRZ76997.1_T10	NA
4721	EFV60812_T1	KRZ61709.1_T2	KRY56972.1_T3	NA	NA	NA	NA	KRX63211.1_T9	NA	NA	KRZ76995.1_T10	KRZ10074.1_T11
4723	EFV60818_T1	NA	NA	NA	KRX77179.1_T6	KRX15264.1_T7	NA	KRX63154.1_T9	NA	NA	NA	NA
4725	NA	NA	NA	KRX39240.1_T5	NA	NA	NA	NA	NA	NA	NA	NA
4726	NA	KRZ61694.1_T2	NA	NA	NA	KRX15258.1_T7	KRZ87653.1_T8	NA	KRY21482.1_T12	NA	KRZ76965.1_T10	NA
4727	NA	KRZ51360.1_T2	KRY50804.1_T3	KRX39744.1_T5	NA	NA	NA	NA	KRY11012.1_T12	TP02430_T4	NA	KRZ10086.1_T11
4728	EFV60834_T1	NA	NA	KRX39754.1_T5	NA	NA	NA	KRX63147.1_T9	KRY11014.1_T12	TP02428_T4	NA	NA
4729	EFV60835_T1	NA	NA	NA	NA	KRX21569.1_T7	NA	KRX63171.1_T9	NA	NA	NA	NA
4734	NA	NA	NA	NA	NA	NA	NA	NA	NA	TP02454_T4	NA	NA
4737	NA	KRZ57332.1_T2	NA	NA	NA	NA	NA	NA	NA	NA	NA	NA
4738	NA	NA	NA	NA	NA	NA	NA	NA	NA	NA	KRZ77129.1_T10	KRZ09025.1_T11
4744	NA	KRZ48813.1_T2	NA	NA	NA	NA	NA	NA	KRY08614.1_T12	TP02471_T4	NA	KRZ01771.1_T11
4753	NA	NA	KRY47999.1_T3	NA	NA	NA	NA	NA	KRY10597.1_T12	NA	NA	NA
4756	NA	NA	NA	NA	NA	NA	NA	KRX63313.1_T9	NA	NA	NA	NA
4758	NA	NA	NA	NA	NA	NA	NA	NA	NA	NA	KRZ77094.1_T10	NA
4759	EFV60990_T1	NA	NA	NA	NA	NA	NA	NA	NA	NA	KRZ77168.1_T10	KRZ04332.1_T11
4760	NA	KRZ62471.1_T2	NA	KRX46485.1_T5	NA	KRX21764.1_T7	KRZ87208.1_T8	NA	KRY08326.1_T12	NA	NA	NA
4761	NA	NA	NA	KRX46519.1_T5	NA	NA	NA	KRX63316.1_T9	NA	NA	NA	NA
4764	EFV61015_T1	KRZ50169.1_T2	NA	KRX40402.1_T5	KRX71750.1_T6	KRX13831.1_T7	KRZ83631.1_T8	NA	KRY21273.1_T12	TP11532_T4	KRZ67151.1_T10	KRZ03121.1_T11
4766	NA	NA	NA	NA	KRX75750.1_T6	NA	NA	NA	NA	NA	NA	NA
4768	NA	NA	KRY52533.1_T3	NA	NA	KRX23643.1_T7	NA	KRX65392.1_T9	NA	NA	NA	NA
4769	NA	NA	NA	NA	NA	NA	NA	NA	NA	NA	KRZ76831.1_T10	NA
4770	NA	KRZ55864.1_T2	KRY52554.1_T3	KRX45328.1_T5	NA	NA	NA	NA	KRY21854.1_T12	TP11538_T4	KRZ76762.1_T10	NA
4771	EFV61054_T1	NA	KRY52548.1_T3	NA	NA	KRX23752.1_T7	KRZ97286.1_T8	NA	KRY21839.1_T12	TP11534_T4	NA	NA
4776	NA	NA	NA	NA	NA	NA	NA	KRX59582.1_T9	NA	NA	NA	NA
4777	NA	NA	NA	NA	KRX78717.1_T6	NA	NA	NA	NA	NA	NA	NA
4778	NA	NA	NA	NA	NA	NA	NA	KRX59557.1_T9	NA	TP11585_T4	NA	NA
4779	NA	NA	NA	NA	KRX78676.1_T6	NA	NA	NA	NA	NA	NA	NA
4781	NA	NA	NA	NA	NA	NA	NA	NA	NA	NA	NA	KRZ12785.1_T11
4783	NA	NA	NA	KRX38648.1_T5	NA	NA	KRZ97274.1_T8	NA	KRY21890.1_T12	TP11634_T4	NA	NA
4784	NA	NA	NA	NA	NA	NA	NA	NA	NA	TP11632_T4	NA	NA
4785	NA	NA	NA	NA	NA	NA	NA	NA	NA	NA	KRZ76753.1_T10	KRZ12817.1_T11
4787	NA	NA	KRY50058.1_T3	NA	KRX80584.1_T6	KRX23639.1_T7	NA	NA	NA	NA	KRZ76765.1_T10	KRZ12761.1_T11
4790	EFV61148_T1	NA	NA	NA	NA	KRX23692.1_T7	NA	KRX61347.1_T9	NA	NA	KRZ76764.1_T10	NA
4795	NA	NA	KRY53159.1_T3	KRX45707.1_T5	KRX79897.1_T6	NA	KRZ97243.1_T8	NA	NA	NA	NA	NA
4796	NA	NA	NA	NA	NA	KRX23641.1_T7	NA	NA	NA	NA	NA	KRZ08083.1_T11
4799	EFV61190_T1	NA	NA	NA	NA	KRX23738.1_T7	NA	NA	NA	NA	NA	NA
4803	NA	NA	NA	NA	NA	KRX23663.1_T7	NA	KRX61340.1_T9	NA	TP12637_T4	KRZ75348.1_T10	KRZ08058.1_T11
4805	NA	NA	NA	NA	NA	KRX21547.1_T7	NA	NA	NA	NA	NA	NA
4806	NA	NA	KRY54687.1_T3	KRX43042.1_T5	NA	KRX21568.1_T7	NA	NA	NA	NA	NA	KRZ15162.1_T11
4807	NA	NA	NA	KRX43073.1_T5	NA	KRX21591.1_T7	KRZ89145.1_T8	NA	KRY13384.1_T12	NA	NA	NA
4808	EFV61230_T1	NA	NA	NA	NA	NA	NA	NA	NA	NA	NA	NA
4809	NA	NA	KRY54643.1_T3	NA	NA	NA	NA	KRX58322.1_T9	NA	NA	NA	NA
4811	NA	NA	NA	NA	NA	NA	NA	NA	NA	TP01163_T4	KRZ72168.1_T10	NA
4812	NA	NA	KRY54673.1_T3	KRX43083.1_T5	NA	KRX21573.1_T7	KRZ89069.1_T8	NA	KRY13381.1_T12	NA	NA	NA
4813	NA	NA	NA	NA	NA	KRX21582.1_T7	NA	KRX58302.1_T9	NA	NA	NA	NA
4814	NA	NA	NA	NA	KRX71704.1_T6	NA	NA	NA	NA	NA	NA	NA
4815	NA	NA	KRY54694.1_T3	NA	NA	NA	NA	NA	NA	TP12105_T4	NA	NA
4817	NA	KRZ52991.1_T2	NA	KRX38054.1_T5	NA	NA	KRZ83708.1_T8	NA	NA	NA	NA	NA
4819	NA	NA	NA	NA	KRX80717.1_T6	NA	NA	NA	NA	NA	KRZ76043.1_T10	NA
4820	NA	NA	NA	KRX45033.1_T5	NA	NA	KRZ97127.1_T8	KRX58744.1_T9	KRY15113.1_T12	NA	NA	NA
4824	NA	NA	NA	NA	NA	NA	NA	NA	NA	NA	KRZ76058.1_T10	KRZ10161.1_T11
4828	EFV61319_T1	NA	KRY57033.1_T3	NA	NA	KRX22019.1_T7	NA	NA	NA	NA	KRZ74526.1_T10	KRZ15753.1_T11
4829	NA	NA	NA	NA	NA	NA	NA	KRX60885.1_T9	NA	NA	NA	NA
4831	NA	NA	NA	NA	NA	NA	NA	NA	NA	NA	NA	KRZ15670.1_T11
4832	EFV61328_T1	NA	KRY57052.1_T3	NA	NA	KRX21976.1_T7	KRZ90302.1_T8	KRX60883.1_T9	KRY14067.1_T12	NA	NA	NA
4834	NA	NA	NA	NA	NA	KRX21990.1_T7	NA	NA	NA	NA	KRZ74548.1_T10	NA
4835	NA	NA	NA	NA	KRX73523.1_T6	KRX24041.1_T7	NA	KRX62152.1_T9	KRY12129.1_T12	TP12210_T4	NA	NA
4836	NA	KRZ52345.1_T2	KRY48305.1_T3	NA	KRX73530.1_T6	NA	NA	KRX62166.1_T9	NA	NA	KRZ74523.1_T10	NA
4837	NA	NA	NA	NA	KRX73529.1_T6	NA	KRZ87814.1_T8	NA	NA	NA	NA	NA
4839	NA	NA	NA	NA	NA	NA	KRZ90296.1_T8	NA	NA	NA	NA	KRZ04293.1_T11
4840	EFV61397_T1	KRZ50938.1_T2	KRY48187.1_T3	NA	NA	KRX24104.1_T7	KRZ90306.1_T8	KRX62141.1_T9	NA	NA	NA	NA
4841	EFV61401_T1	NA	NA	NA	NA	NA	NA	NA	KRY10797.1_T12	NA	KRZ74910.1_T10	NA
4842	NA	NA	NA	KRX40082.1_T5	NA	NA	NA	NA	NA	NA	NA	NA
4846	NA	NA	NA	NA	NA	NA	NA	NA	NA	NA	KRZ68169.1_T10	KRZ15730.1_T11
4847	EFV61424_T1	NA	NA	NA	NA	NA	NA	NA	NA	NA	NA	NA
4848	NA	NA	NA	NA	NA	KRX22650.1_T7	NA	KRX60820.1_T9	NA	NA	NA	NA
4850	NA	NA	NA	NA	KRX84785.1_T6	NA	NA	NA	NA	NA	KRZ68731.1_T10	NA
4853	NA	NA	NA	NA	NA	NA	NA	NA	NA	NA	NA	KRZ15011.1_T11
4854	NA	NA	NA	NA	NA	KRX24055.1_T7	KRZ86210.1_T8	NA	KRY14201.1_T12	NA	NA	NA
4855	NA	NA	NA	NA	NA	NA	NA	NA	NA	NA	KRZ68741.1_T10	NA
4858	EFV61460_T1	KRZ53857.1_T2	NA	NA	NA	NA	KRZ86247.1_T8	NA	NA	TP11796_T4	KRZ68714.1_T10	NA
4862	EFV61480_T1	NA	KRY54379.1_T3	NA	NA	NA	NA	KRX56427.1_T9	NA	TP11370_T4	KRZ75117.1_T10	KRZ16032.1_T11
4864	EFV61488_T1	NA	NA	NA	NA	NA	NA	KRX56436.1_T9	NA	NA	NA	NA
4865	NA	NA	NA	NA	NA	NA	NA	NA	NA	NA	KRZ75093.1_T10	NA
4868	NA	NA	NA	KRX40465.1_T5	NA	NA	NA	NA	NA	NA	NA	NA
4869	NA	NA	NA	NA	NA	NA	NA	NA	NA	TP05789_T4	NA	NA
4871	NA	KRZ62794.1_T2	KRY59632.1_T3	KRX50476.1_T5	NA	KRX28155.1_T7	KRZ94933.1_T8	KRX66919.1_T9	KRY23491.1_T12	TP05811_T4	NA	NA
4872	EFV61522_T1	NA	NA	NA	NA	NA	NA	NA	NA	NA	NA	NA
4874	NA	NA	NA	NA	NA	NA	NA	KRX66882.1_T9	NA	NA	NA	NA
4875	NA	NA	NA	NA	NA	KRX27952.1_T7	KRZ94943.1_T8	KRX66917.1_T9	NA	NA	NA	NA
4877	EFV61539_T1	NA	NA	NA	NA	NA	NA	NA	NA	NA	NA	NA
4878	EFV61549_T1	NA	KRY59597.1_T3	NA	KRX83748.1_T6	NA	KRZ95020.1_T8	KRX66956.1_T9	NA	NA	NA	NA
4880	EFV61555_T1	NA	KRY59599.1_T3	NA	NA	NA	NA	NA	NA	TP05821_T4	NA	KRZ14380.1_T11
4882	NA	NA	NA	NA	NA	NA	NA	NA	KRY23558.1_T12	TP05815_T4	NA	KRZ14338.1_T11
4885	EFV61572_T1	NA	KRY59569.1_T3	NA	KRX83724.1_T6	NA	KRZ94908.1_T8	NA	NA	NA	KRZ77572.1_T10	KRZ14407.1_T11
4887	NA	NA	NA	NA	NA	KRX28014.1_T7	NA	NA	NA	NA	NA	NA
4891	EFV61638_T1	NA	NA	NA	NA	NA	NA	KRX63839.1_T9	NA	TP03162_T4	NA	NA
4892	EFV61654_T1	NA	NA	KRX38580.1_T5	NA	NA	NA	KRX56165.1_T9	NA	NA	NA	NA
4893	NA	NA	KRY45951.1_T3	KRX38589.1_T5	NA	NA	KRZ85050.1_T8	NA	NA	NA	KRZ75593.1_T10	NA
4895	EFV61660_T1	NA	KRY45958.1_T3	NA	KRX77150.1_T6	NA	NA	NA	NA	NA	KRZ75681.1_T10	NA
4898	NA	NA	NA	NA	NA	NA	KRZ90749.1_T8	NA	NA	NA	NA	NA
4900	NA	NA	NA	NA	NA	NA	NA	NA	NA	NA	KRZ75578.1_T10	NA
4903	NA	KRZ48853.1_T2	KRY49116.1_T3	KRX38784.1_T5	NA	KRX24225.1_T7	KRZ83812.1_T8	NA	KRY19096.1_T12	NA	NA	NA
4904	NA	NA	NA	KRX38765.1_T5	NA	NA	NA	KRX59310.1_T9	NA	NA	NA	NA
4906	EFV61716_T1	NA	NA	NA	NA	NA	NA	KRX52940.1_T9	NA	NA	NA	NA
4907	NA	NA	KRY46546.1_T3	NA	NA	NA	NA	NA	NA	TP11405_T4	KRZ75646.1_T10	KRZ07074.1_T11
4908	NA	NA	NA	NA	KRX71877.1_T6	NA	NA	NA	NA	NA	NA	KRZ12654.1_T11
4909	EFV61753_T1	NA	NA	NA	NA	NA	NA	KRX59364.1_T9	NA	TP08513_T4	KRZ70348.1_T10	NA
4916	NA	NA	KRY52464.1_T3	NA	NA	NA	NA	NA	KRY13340.1_T12	NA	NA	NA
4922	NA	NA	NA	NA	NA	KRX19960.1_T7	NA	NA	NA	NA	NA	NA
4924	NA	NA	NA	NA	NA	KRX13513.1_T7	NA	NA	NA	NA	NA	NA
4928	NA	NA	NA	NA	NA	KRX16848.1_T7	NA	NA	KRY20013.1_T12	NA	NA	NA
4931	NA	NA	NA	NA	NA	KRX16882.1_T7	KRZ89155.1_T8	NA	NA	NA	NA	NA
4934	EFV61987_T1	NA	KRY53204.1_T3	NA	NA	NA	NA	KRX59476.1_T9	NA	NA	NA	NA
4935	NA	NA	NA	NA	NA	KRX16851.1_T7	NA	NA	NA	NA	NA	NA
4939	NA	NA	NA	NA	KRX77926.1_T6	NA	NA	NA	KRY19969.1_T12	NA	NA	KRZ13103.1_T11
4940	NA	NA	NA	NA	NA	KRX17327.1_T7	NA	NA	KRY12925.1_T12	NA	NA	NA
4943	NA	NA	NA	NA	NA	NA	NA	NA	NA	NA	KRZ70289.1_T10	NA
4944	NA	NA	NA	NA	NA	NA	NA	NA	NA	NA	KRZ70282.1_T10	NA
4945	NA	NA	NA	NA	KRX70165.1_T6	NA	NA	NA	KRY08898.1_T12	NA	NA	NA
4946	EFV62044_T1	NA	NA	NA	NA	NA	NA	NA	NA	NA	NA	NA
4948	EFV62057_T1	NA	NA	NA	NA	NA	NA	KRX53237.1_T9	NA	NA	NA	NA
4949	NA	NA	NA	NA	NA	KRX18711.1_T7	NA	KRX53261.1_T9	NA	NA	NA	NA
4951	EFV62069_T1	NA	NA	NA	NA	NA	NA	NA	NA	NA	NA	NA
4952	NA	NA	NA	NA	NA	NA	NA	NA	NA	TP10024_T4	NA	KRZ10427.1_T11
4954	NA	NA	NA	NA	NA	NA	NA	KRX60557.1_T9	NA	TP10047_T4	NA	NA
4960	EFV62100_T1	NA	NA	NA	NA	NA	NA	NA	NA	NA	NA	NA
4961	NA	KRZ54717.1_T2	KRY51284.1_T3	KRX35662.1_T5	KRX76193.1_T6	KRX16721.1_T7	KRZ82765.1_T8	KRX57417.1_T9	KRY08807.1_T12	TP10091_T4	KRZ77830.1_T10	KRZ06886.1_T11
4962	NA	KRZ54732.1_T2	KRY51290.1_T3	NA	NA	KRX16724.1_T7	NA	KRX57450.1_T9	NA	TP10090_T4	NA	NA
4965	NA	NA	KRY50170.1_T3	KRX44454.1_T5	KRX74880.1_T6	KRX18860.1_T7	KRZ87462.1_T8	KRX57469.1_T9	NA	NA	NA	NA
4968	EFV62129_T1	NA	KRY50158.1_T3	NA	NA	KRX18882.1_T7	KRZ87472.1_T8	KRX57476.1_T9	NA	TP10063_T4	KRZ66727.1_T10	NA
4969	NA	KRZ60444.1_T2	KRY50159.1_T3	KRX44410.1_T5	KRX74904.1_T6	NA	NA	KRX57482.1_T9	NA	NA	NA	NA
4971	EFV62137_T1	KRZ48383.1_T2	KRY51366.1_T3	KRX34893.1_T5	NA	NA	NA	KRX57506.1_T9	NA	TP10051_T4	KRZ70817.1_T10	KRZ02245.1_T11
4973	NA	NA	NA	NA	KRX76207.1_T6	NA	NA	NA	NA	NA	NA	NA
4974	EFV62147_T1	NA	KRY51299.1_T3	KRX35660.1_T5	NA	KRX16719.1_T7	KRZ82772.1_T8	KRX57419.1_T9	KRY08801.1_T12	NA	KRZ77873.1_T10	KRZ06895.1_T11
4976	NA	NA	NA	KRX39259.1_T5	NA	KRX16713.1_T7	NA	NA	NA	NA	NA	KRZ06893.1_T11
4981	NA	NA	NA	KRX35730.1_T5	NA	NA	NA	KRX57446.1_T9	NA	NA	NA	NA
4983	NA	NA	NA	NA	KRX70540.1_T6	NA	NA	NA	NA	TP10124_T4	NA	KRZ13887.1_T11
4984	NA	NA	NA	KRX38628.1_T5	KRX70554.1_T6	KRX13558.1_T7	KRZ83383.1_T8	NA	NA	TP10123_T4	KRZ77896.1_T10	KRZ13777.1_T11
4985	EFV62191_T1	KRZ54936.1_T2	KRY49738.1_T3	KRX42148.1_T5	NA	KRX15948.1_T7	KRZ96625.1_T8	KRX61863.1_T9	KRY10879.1_T12	TP10131_T4	KRZ77852.1_T10	KRZ13889.1_T11
4989	NA	NA	KRY49737.1_T3	KRX42153.1_T5	NA	KRX15898.1_T7	KRZ96633.1_T8	KRX61124.1_T9	KRY10889.1_T12	TP10141_T4	KRZ66369.1_T10	KRZ13846.1_T11
4990	NA	NA	NA	KRX42158.1_T5	NA	KRX15914.1_T7	NA	KRX61106.1_T9	NA	NA	NA	KRZ13829.1_T11
4991	NA	NA	NA	NA	NA	NA	NA	KRX61082.1_T9	NA	NA	NA	NA
4993	NA	NA	KRY59186.1_T3	KRX46992.1_T5	NA	NA	NA	NA	NA	NA	NA	NA
4995	NA	NA	NA	NA	NA	NA	NA	NA	NA	TP10225_T4	NA	NA
4997	NA	NA	NA	NA	NA	KRX20863.1_T7	NA	NA	NA	NA	NA	NA
4998	NA	KRZ55019.1_T2	NA	NA	NA	NA	KRZ86986.1_T8	KRX62770.1_T9	NA	TP10215_T4	NA	NA
5003	NA	NA	NA	NA	KRX79005.1_T6	NA	NA	NA	NA	NA	NA	NA
5004	NA	NA	NA	NA	NA	NA	NA	KRX62740.1_T9	NA	NA	NA	NA
5007	NA	KRZ54962.1_T2	NA	KRX36418.1_T5	NA	NA	KRZ97034.1_T8	KRX52519.1_T9	KRY08543.1_T12	NA	NA	NA
5011	EFV62362_T1	NA	KRY46495.1_T3	NA	NA	KRX13160.1_T7	KRZ84626.1_T8	KRX53660.1_T9	NA	NA	NA	NA
5015	NA	KRZ59064.1_T2	NA	NA	KRX76122.1_T6	KRX17982.1_T7	KRZ94107.1_T8	KRX58901.1_T9	NA	NA	NA	NA
5016	NA	NA	NA	KRX40719.1_T5	NA	KRX18008.1_T7	KRZ94144.1_T8	NA	NA	NA	KRZ74987.1_T10	KRZ17281.1_T11
5017	NA	KRZ59074.1_T2	NA	NA	NA	NA	NA	KRX58898.1_T9	NA	NA	NA	NA
5020	NA	NA	NA	NA	NA	NA	NA	NA	NA	NA	KRZ71847.1_T10	KRZ05472.1_T11
5021	NA	NA	NA	KRX42084.1_T5	NA	NA	NA	NA	NA	NA	NA	NA
5023	NA	KRZ59320.1_T2	KRY47732.1_T3	KRX42072.1_T5	NA	KRX23959.1_T7	KRZ96654.1_T8	KRX55019.1_T9	KRY10208.1_T12	NA	NA	NA
5025	EFV62450_T1	NA	NA	NA	NA	KRX18506.1_T7	KRZ92891.1_T8	NA	KRY09144.1_T12	TP05365_T4	KRZ75054.1_T10	KRZ17344.1_T11
5028	EFV62457_T1	NA	KRY60408.1_T3	KRX38504.1_T5	KRX77369.1_T6	KRX18519.1_T7	NA	NA	NA	TP05358_T4	KRZ74991.1_T10	KRZ17424.1_T11
5029	NA	NA	KRY60422.1_T3	NA	KRX70743.1_T6	KRX18499.1_T7	KRZ92937.1_T8	NA	KRY22921.1_T12	TP05355_T4	KRZ74962.1_T10	NA
5031	NA	KRZ50440.1_T2	NA	NA	NA	NA	NA	NA	NA	NA	NA	NA
5032	NA	NA	NA	NA	NA	NA	NA	NA	NA	TP05384_T4	NA	NA
5035	NA	NA	NA	NA	NA	KRX25345.1_T7	NA	NA	KRY10038.1_T12	NA	NA	NA
5036	NA	NA	NA	NA	NA	NA	NA	KRX54271.1_T9	NA	NA	NA	NA
5037	NA	NA	NA	NA	NA	NA	NA	KRX64593.1_T9	NA	NA	NA	NA
5038	EFV62514_T1	NA	NA	NA	NA	NA	NA	NA	NA	NA	NA	NA
5042	NA	NA	NA	NA	KRX75305.1_T6	NA	NA	NA	NA	NA	NA	NA
5043	EFV62538_T1	KRZ49965.1_T2	KRY48417.1_T3	KRX40015.1_T5	KRX75275.1_T6	KRX18420.1_T7	KRZ84593.1_T8	KRX55559.1_T9	KRY12556.1_T12	NA	KRZ71282.1_T10	KRZ11226.1_T11
5048	NA	NA	NA	NA	NA	NA	NA	NA	NA	NA	KRZ77886.1_T10	NA
5049	NA	NA	NA	KRX39988.1_T5	KRX75306.1_T6	KRX18434.1_T7	NA	KRX55551.1_T9	NA	NA	NA	KRZ11275.1_T11

## Sheet: ML stage
Stage-specific Expressed Genes Under Hyper-/Hypo-methylation in ML Stage Across the Twelve Trichinella Species. NA represents the homologous gene is not expressed in a stage-specific manner. Genes color-coded in green are conserved across the twelve Trichinella species.
Fam_ID	Encapsulated Clade									Non-Encapsulated Clade
	T1	T2	T3	T5	T6	T7	T8	T9	T12	T4	T10	T11
2133	NA	NA	NA	NA	NA	NA	NA	NA	NA	TP00242_T4	NA	KRZ11981.1_T11
2135	NA	NA	NA	NA	NA	NA	NA	NA	NA	NA	KRZ77275.1_T10	KRZ09929.1_T11
2136	NA	KRZ50578.1_T2	NA	NA	NA	NA	NA	NA	NA	NA	NA	NA
2152	NA	NA	NA	NA	NA	KRX25550.1_T7	NA	NA	NA	NA	NA	NA
2171	NA	KRZ62283.1_T2	KRY60360.1_T3	KRX47174.1_T5	NA	NA	KRZ96578.1_T8	KRX62639.1_T9	KRY21294.1_T12	NA	NA	NA
2173	NA	KRZ60551.1_T2	KRY57323.1_T3	KRX49465.1_T5	KRX83839.1_T6	KRX24638.1_T7	KRZ91820.1_T8	KRX63850.1_T9	KRY22157.1_T12	TP09636_T4	KRZ73450.1_T10	KRZ05352.1_T11
2184	NA	NA	NA	NA	KRX80776.1_T6	NA	NA	NA	NA	NA	NA	NA
2186	NA	NA	NA	NA	KRX81604.1_T6	NA	NA	NA	NA	NA	NA	KRZ17628.1_T11
2188	NA	KRZ57290.1_T2	NA	NA	NA	NA	KRZ96729.1_T8	NA	NA	NA	KRZ78454.1_T10	KRZ13787.1_T11
2197	NA	KRZ57387.1_T2	NA	NA	KRX84327.1_T6	NA	NA	NA	NA	TP08167_T4	NA	NA
2198	NA	NA	NA	NA	KRX76208.1_T6	NA	NA	NA	NA	NA	NA	KRZ06903.1_T11
2199	NA	NA	NA	NA	NA	NA	NA	NA	NA	TP11554_T4	KRZ76781.1_T10	NA
2203	NA	NA	NA	NA	KRX76740.1_T6	NA	KRZ82595.1_T8	NA	NA	NA	NA	NA
2206	NA	NA	NA	NA	NA	KRX15532.1_T7	NA	NA	NA	TP08195_T4	NA	NA
2211	NA	NA	NA	NA	KRX82697.1_T6	NA	NA	NA	NA	NA	NA	NA
2213	EFV49994_T1	NA	NA	KRX36515.1_T5	NA	KRX19714.1_T7	NA	NA	NA	NA	NA	NA
2216	NA	NA	KRY56884.1_T3	NA	KRX72409.1_T6	NA	NA	NA	KRY12344.1_T12	NA	NA	NA
2219	NA	NA	NA	NA	NA	NA	NA	NA	NA	NA	NA	KRZ06843.1_T11
2221	NA	NA	NA	NA	NA	NA	NA	NA	NA	TP01776_T4	KRZ67730.1_T10	KRZ06828.1_T11
2223	EFV50059_T1	NA	KRY56841.1_T3	NA	NA	KRX22084.1_T7	KRZ87843.1_T8	NA	KRY12315.1_T12	TP01774_T4	KRZ67736.1_T10	KRZ06812.1_T11
2227	NA	NA	NA	NA	KRX72636.1_T6	NA	NA	NA	NA	NA	NA	NA
2229	NA	NA	NA	NA	NA	NA	NA	NA	NA	NA	KRZ67008.1_T10	NA
2233	EFV50154_T1	KRZ51817.1_T2	KRY45589.1_T3	KRX35808.1_T5	KRX77867.1_T6	KRX21447.1_T7	NA	NA	KRY15637.1_T12	NA	NA	NA
2235	NA	NA	NA	NA	KRX72194.1_T6	KRX21449.1_T7	NA	NA	NA	NA	KRZ75239.1_T10	NA
2237	NA	NA	NA	NA	KRX72645.1_T6	NA	NA	NA	NA	NA	NA	NA
2239	NA	NA	NA	KRX42428.1_T5	KRX72640.1_T6	NA	KRZ88511.1_T8	KRX54147.1_T9	NA	NA	NA	NA
2242	NA	NA	NA	NA	NA	NA	NA	NA	NA	NA	NA	KRZ05933.1_T11
2246	NA	KRZ53443.1_T2	NA	KRX42040.1_T5	KRX80583.1_T6	KRX17023.1_T7	KRZ84789.1_T8	KRX65470.1_T9	KRY16133.1_T12	NA	NA	NA
2249	EFV50242_T1	KRZ53461.1_T2	KRY49232.1_T3	KRX42027.1_T5	NA	NA	KRZ84802.1_T8	KRX65383.1_T9	NA	NA	KRZ76739.1_T10	KRZ04271.1_T11
2255	EFV50258_T1	NA	NA	NA	NA	NA	NA	KRX55882.1_T9	NA	NA	KRZ75105.1_T10	KRZ15067.1_T11
2257	NA	NA	NA	NA	KRX81562.1_T6	NA	NA	NA	NA	NA	NA	NA
2258	NA	NA	NA	NA	NA	NA	NA	NA	NA	NA	NA	KRZ15034.1_T11
2259	NA	KRZ49780.1_T2	NA	NA	NA	NA	NA	NA	NA	NA	NA	NA
2261	NA	NA	KRY54353.1_T3	KRX36998.1_T5	KRX80615.1_T6	KRX25182.1_T7	KRZ83253.1_T8	KRX52721.1_T9	KRY09807.1_T12	NA	KRZ74298.1_T10	NA
2268	NA	NA	NA	NA	KRX73307.1_T6	NA	NA	NA	NA	NA	NA	NA
2273	NA	KRZ56372.1_T2	KRY53061.1_T3	KRX45918.1_T5	NA	KRX27946.1_T7	NA	NA	KRY19422.1_T12	TP11727_T4	KRZ74888.1_T10	NA
2275	NA	KRZ56392.1_T2	NA	KRX45930.1_T5	KRX71602.1_T6	NA	KRZ91440.1_T8	KRX66955.1_T9	KRY19344.1_T12	TP11737_T4	NA	KRZ09777.1_T11
2277	NA	NA	NA	NA	KRX71607.1_T6	KRX28036.1_T7	NA	NA	KRY19426.1_T12	NA	NA	KRZ09761.1_T11
2278	NA	NA	NA	NA	NA	NA	NA	NA	NA	TP11742_T4	KRZ74891.1_T10	KRZ09751.1_T11
2280	NA	NA	NA	NA	NA	NA	NA	NA	NA	TP03197_T4	KRZ65983.1_T10	KRZ06696.1_T11
2283	NA	NA	NA	KRX40022.1_T5	KRX78651.1_T6	KRX17388.1_T7	NA	NA	KRY16056.1_T12	NA	KRZ74067.1_T10	KRZ06729.1_T11
2284	NA	NA	NA	NA	NA	NA	NA	NA	NA	NA	KRZ74026.1_T10	NA
2285	NA	NA	NA	KRX40024.1_T5	NA	KRX17369.1_T7	NA	NA	KRY16060.1_T12	NA	NA	NA
2288	EFV50377_T1	NA	NA	NA	NA	KRX17315.1_T7	NA	NA	NA	NA	NA	NA
2294	NA	NA	NA	KRX36483.1_T5	NA	NA	NA	NA	KRY08839.1_T12	NA	NA	NA
2295	NA	NA	NA	NA	NA	NA	KRZ95719.1_T8	NA	KRY08827.1_T12	NA	NA	NA
2297	NA	KRZ51005.1_T2	NA	NA	NA	NA	KRZ82705.1_T8	KRX60068.1_T9	NA	NA	NA	NA
2298	EFV50404_T1	NA	NA	NA	NA	NA	KRZ82703.1_T8	NA	NA	NA	NA	NA
2300	NA	NA	NA	NA	NA	NA	NA	NA	NA	TP06087_T4	KRZ69663.1_T10	NA
2301	NA	NA	NA	NA	NA	NA	NA	NA	KRY14263.1_T12	NA	NA	NA
2303	NA	NA	NA	NA	KRX77504.1_T6	NA	NA	NA	NA	NA	NA	NA
2310	NA	NA	NA	KRX48862.1_T5	KRX71358.1_T6	NA	NA	KRX53159.1_T9	NA	NA	NA	NA
2312	NA	KRZ49169.1_T2	NA	NA	KRX71333.1_T6	NA	NA	NA	NA	NA	NA	NA
2315	NA	NA	KRY50927.1_T3	NA	NA	NA	NA	NA	NA	NA	NA	NA
2316	NA	NA	NA	NA	KRX70057.1_T6	NA	NA	NA	NA	NA	NA	NA
2317	NA	NA	NA	NA	NA	NA	NA	NA	NA	TP10877_T4	NA	NA
2318	NA	NA	NA	NA	NA	NA	NA	NA	NA	TP10873_T4	NA	KRZ17023.1_T11
2320	NA	NA	NA	KRX42961.1_T5	KRX77322.1_T6	NA	NA	NA	KRY14769.1_T12	NA	NA	NA
2324	NA	NA	NA	KRX42996.1_T5	NA	NA	NA	NA	KRY09468.1_T12	NA	NA	NA
2330	NA	NA	NA	NA	KRX79165.1_T6	NA	NA	NA	NA	NA	NA	NA
2332	NA	NA	NA	KRX45644.1_T5	KRX79186.1_T6	NA	NA	NA	KRY16381.1_T12	NA	NA	NA
2334	NA	KRZ58266.1_T2	KRY53236.1_T3	NA	NA	KRX22861.1_T7	KRZ87911.1_T8	KRX58686.1_T9	KRY16379.1_T12	NA	NA	NA
2335	NA	NA	KRY53233.1_T3	KRX45667.1_T5	KRX79218.1_T6	NA	NA	NA	NA	NA	NA	NA
2336	NA	NA	NA	NA	NA	NA	NA	NA	NA	NA	KRZ75289.1_T10	NA
2339	NA	KRZ58288.1_T2	NA	KRX36800.1_T5	NA	NA	NA	NA	NA	NA	NA	NA
2340	NA	NA	NA	NA	KRX79225.1_T6	NA	NA	NA	NA	NA	NA	NA
2341	NA	KRZ49896.1_T2	NA	NA	NA	NA	NA	KRX59238.1_T9	NA	NA	NA	NA
2342	NA	KRZ49920.1_T2	NA	KRX38141.1_T5	KRX80910.1_T6	NA	NA	NA	KRY21664.1_T12	TP10805_T4	NA	NA
2343	NA	NA	KRY59702.1_T3	KRX38126.1_T5	KRX80931.1_T6	NA	KRZ88474.1_T8	NA	KRY21711.1_T12	TP10800_T4	NA	NA
2346	NA	NA	NA	NA	KRX80985.1_T6	NA	NA	NA	NA	NA	NA	NA
2347	NA	NA	NA	NA	KRX84602.1_T6	NA	NA	NA	KRY08032.1_T12	NA	KRZ72717.1_T10	KRZ17090.1_T11
2350	NA	NA	NA	KRX37805.1_T5	NA	NA	NA	NA	NA	NA	NA	NA
2353	NA	NA	NA	KRX37786.1_T5	NA	NA	NA	NA	KRY09981.1_T12	NA	NA	NA
2354	EFV50687_T1	NA	NA	NA	NA	NA	NA	NA	NA	NA	NA	NA
2355	NA	NA	NA	NA	KRX72204.1_T6	NA	NA	NA	NA	NA	NA	NA
2356	NA	NA	KRY58608.1_T3	KRX37297.1_T5	KRX71803.1_T6	NA	NA	NA	KRY09050.1_T12	NA	NA	NA
2357	NA	NA	NA	NA	NA	NA	NA	NA	NA	NA	KRZ69250.1_T10	NA
2361	EFV50728_T1	NA	NA	NA	KRX77530.1_T6	KRX18526.1_T7	NA	NA	KRY09201.1_T12	TP10899_T4	KRZ69231.1_T10	NA
2365	NA	NA	KRY51578.1_T3	KRX43511.1_T5	KRX73645.1_T6	KRX22431.1_T7	KRZ88562.1_T8	KRX60552.1_T9	NA	TP11003_T4	KRZ71508.1_T10	KRZ11413.1_T11
2368	NA	NA	NA	NA	KRX69309.1_T6	NA	NA	NA	NA	NA	NA	NA
2371	NA	NA	NA	NA	KRX69951.1_T6	NA	NA	NA	NA	NA	NA	NA
2372	NA	NA	NA	NA	KRX73999.1_T6	NA	NA	NA	NA	NA	NA	NA
2373	NA	NA	NA	NA	NA	NA	NA	NA	NA	TP10986_T4	KRZ71517.1_T10	NA
2376	NA	KRZ55933.1_T2	NA	KRX40380.1_T5	NA	KRX19615.1_T7	NA	NA	NA	NA	NA	NA
2377	EFV50855_T1	KRZ55960.1_T2	NA	NA	NA	NA	NA	NA	NA	NA	NA	NA
2379	NA	NA	NA	KRX40360.1_T5	KRX75098.1_T6	KRX19609.1_T7	NA	NA	KRY10279.1_T12	NA	NA	NA
2382	EFV50912_T1	KRZ52547.1_T2	KRY49859.1_T3	NA	NA	KRX19968.1_T7	KRZ85816.1_T8	KRX56853.1_T9	KRY19022.1_T12	NA	KRZ73734.1_T10	NA
2386	NA	NA	NA	NA	KRX75068.1_T6	NA	NA	KRX56891.1_T9	KRY18972.1_T12	TP10929_T4	NA	NA
2387	NA	NA	NA	NA	NA	NA	NA	NA	NA	NA	NA	KRZ11401.1_T11
2392	NA	NA	NA	NA	NA	NA	NA	NA	NA	TP05713_T4	NA	NA
2394	NA	KRZ50880.1_T2	NA	NA	NA	NA	NA	NA	NA	TP05693_T4	NA	NA
2396	NA	NA	NA	NA	KRX74706.1_T6	NA	NA	NA	KRY18368.1_T12	NA	NA	NA
2398	NA	KRZ50885.1_T2	NA	NA	NA	NA	NA	NA	NA	TP05700_T4	KRZ77739.1_T10	KRZ08192.1_T11
2402	EFV51047_T1	NA	NA	NA	KRX72246.1_T6	NA	NA	NA	NA	NA	NA	NA
2407	NA	KRZ50926.1_T2	NA	NA	NA	NA	NA	NA	NA	NA	NA	NA
2409	NA	NA	NA	KRX36629.1_T5	KRX78773.1_T6	NA	KRZ84536.1_T8	KRX59226.1_T9	NA	NA	NA	NA
2410	NA	NA	NA	NA	NA	NA	NA	NA	NA	TP05620_T4	NA	NA
2411	NA	NA	NA	NA	NA	NA	NA	KRX52069.1_T9	NA	NA	NA	NA
2412	NA	KRZ49526.1_T2	NA	NA	NA	NA	NA	NA	NA	NA	NA	NA
2413	NA	NA	NA	NA	KRX72070.1_T6	NA	NA	NA	NA	NA	NA	NA
2418	NA	NA	KRY59652.1_T3	KRX35602.1_T5	KRX69525.1_T6	NA	KRZ88452.1_T8	KRX59315.1_T9	NA	NA	NA	NA
2421	NA	NA	NA	NA	NA	KRX13334.1_T7	NA	NA	NA	NA	NA	NA
2422	NA	KRZ49891.1_T2	NA	NA	NA	NA	NA	NA	NA	NA	NA	NA
2424	NA	NA	NA	KRX46978.1_T5	NA	NA	NA	NA	NA	NA	KRZ66416.1_T10	NA
2431	NA	NA	NA	KRX49032.1_T5	KRX69927.1_T6	NA	NA	NA	KRY08716.1_T12	NA	NA	NA
2432	NA	NA	NA	NA	KRX69926.1_T6	NA	NA	NA	NA	NA	NA	NA
2433	NA	NA	NA	NA	KRX69931.1_T6	KRX26730.1_T7	NA	NA	NA	NA	NA	NA
2434	NA	NA	NA	NA	KRX69922.1_T6	NA	NA	NA	NA	NA	NA	NA
2436	EFV51282_T1	NA	NA	NA	KRX69914.1_T6	NA	KRZ91939.1_T8	NA	KRY08710.1_T12	NA	NA	NA
2438	EFV51304_T1	NA	NA	NA	NA	NA	NA	NA	NA	NA	NA	NA
2439	NA	NA	NA	KRX37325.1_T5	NA	KRX13478.1_T7	KRZ85042.1_T8	NA	NA	NA	NA	NA
2441	NA	NA	KRY55009.1_T3	KRX36150.1_T5	KRX71130.1_T6	NA	NA	KRX59661.1_T9	NA	NA	NA	NA
2443	NA	NA	NA	NA	NA	NA	NA	NA	NA	NA	KRZ66326.1_T10	KRZ02478.1_T11
2445	NA	NA	KRY55037.1_T3	NA	KRX71117.1_T6	NA	NA	KRX59665.1_T9	NA	NA	NA	KRZ02486.1_T11
2447	NA	NA	NA	KRX35528.1_T5	NA	NA	NA	NA	NA	NA	NA	KRZ04585.1_T11
2449	NA	NA	NA	NA	NA	NA	NA	KRX52252.1_T9	NA	TP04817_T4	KRZ74382.1_T10	KRZ04614.1_T11
2455	NA	NA	NA	KRX39286.1_T5	NA	NA	NA	NA	NA	NA	NA	NA
2459	NA	KRZ52247.1_T2	KRY49088.1_T3	NA	NA	KRX24327.1_T7	KRZ94197.1_T8	KRX58219.1_T9	KRY11731.1_T12	TP03002_T4	KRZ72313.1_T10	KRZ03580.1_T11
2460	EFV51407_T1	NA	NA	NA	KRX82959.1_T6	NA	NA	NA	NA	NA	NA	NA
2463	EFV51426_T1	NA	NA	NA	NA	KRX14996.1_T7	NA	NA	NA	NA	KRZ71612.1_T10	NA
2464	NA	NA	KRY52834.1_T3	NA	NA	NA	NA	NA	NA	NA	KRZ71617.1_T10	KRZ05591.1_T11
2467	NA	KRZ52127.1_T2	NA	NA	NA	NA	NA	NA	NA	NA	NA	NA
2469	NA	KRZ52155.1_T2	NA	KRX38564.1_T5	KRX76465.1_T6	NA	NA	NA	KRY12226.1_T12	NA	NA	NA
2475	NA	NA	NA	NA	NA	NA	NA	KRX66169.1_T9	NA	NA	KRZ80139.1_T10	NA
2477	EFV51489_T1	KRZ51789.1_T2	KRY54909.1_T3	NA	NA	NA	NA	NA	NA	NA	NA	NA
2482	NA	NA	NA	KRX41897.1_T5	NA	KRX15871.1_T7	KRZ83998.1_T8	KRX57321.1_T9	KRY09081.1_T12	NA	KRZ80138.1_T10	KRZ10950.1_T11
2490	NA	NA	NA	NA	NA	NA	NA	NA	NA	NA	KRZ68336.1_T10	NA
2491	NA	KRZ57946.1_T2	NA	KRX42760.1_T5	KRX77780.1_T6	NA	NA	NA	KRY10639.1_T12	NA	NA	NA
2492	NA	NA	NA	KRX50991.1_T5	NA	NA	NA	KRX59292.1_T9	NA	NA	NA	NA
2494	EFV51565_T1	NA	NA	NA	NA	NA	NA	NA	NA	NA	NA	KRZ03413.1_T11
2495	NA	NA	NA	NA	KRX70393.1_T6	NA	NA	KRX59265.1_T9	NA	NA	NA	NA
2497	NA	NA	NA	NA	NA	NA	KRZ88820.1_T8	NA	NA	NA	KRZ73426.1_T10	KRZ09283.1_T11
2500	NA	KRZ49827.1_T2	NA	NA	KRX69882.1_T6	KRX17420.1_T7	NA	NA	NA	NA	NA	NA
2502	EFV51615_T1	NA	NA	NA	NA	NA	NA	NA	NA	TP08738_T4	NA	KRZ10729.1_T11
2503	NA	NA	NA	NA	KRX75973.1_T6	NA	NA	NA	NA	NA	KRZ70171.1_T10	KRZ10719.1_T11
2510	NA	NA	NA	NA	KRX75996.1_T6	NA	NA	NA	NA	NA	NA	NA
2516	NA	KRZ55478.1_T2	NA	KRX39776.1_T5	NA	NA	KRZ97390.1_T8	KRX56124.1_T9	KRY11858.1_T12	NA	NA	KRZ02860.1_T11
2517	NA	NA	KRY55078.1_T3	NA	NA	KRX18771.1_T7	NA	KRX56107.1_T9	NA	NA	NA	NA
2518	NA	NA	KRY55109.1_T3	NA	KRX76450.1_T6	NA	NA	KRX56132.1_T9	NA	NA	NA	KRZ13481.1_T11
2522	NA	NA	NA	NA	KRX74964.1_T6	NA	NA	NA	NA	NA	NA	NA
2529	NA	NA	NA	KRX37837.1_T5	KRX83422.1_T6	NA	NA	NA	KRY10531.1_T12	NA	NA	NA
2532	NA	KRZ49937.1_T2	KRY46774.1_T3	NA	NA	KRX13662.1_T7	KRZ83613.1_T8	KRX53133.1_T9	KRY10511.1_T12	NA	NA	NA
2538	NA	NA	NA	NA	NA	NA	NA	NA	NA	TP06716_T4	NA	NA
2544	NA	NA	NA	NA	KRX75814.1_T6	NA	NA	NA	KRY15504.1_T12	NA	NA	NA
2545	NA	NA	NA	KRX44916.1_T5	KRX75821.1_T6	NA	NA	NA	NA	TP03085_T4	NA	NA
2547	NA	NA	NA	NA	NA	NA	NA	NA	NA	TP06654_T4	NA	NA
2551	NA	NA	NA	NA	NA	NA	NA	NA	KRY16186.1_T12	NA	KRZ72497.1_T10	KRZ08924.1_T11
2552	NA	NA	KRY49410.1_T3	NA	NA	KRX15235.1_T7	NA	NA	NA	NA	NA	NA
2554	NA	NA	NA	NA	KRX74171.1_T6	NA	NA	NA	NA	NA	NA	NA
2557	NA	NA	KRY55715.1_T3	NA	KRX81900.1_T6	NA	NA	KRX55965.1_T9	NA	TP08246_T4	NA	NA
2558	NA	NA	NA	KRX37732.1_T5	KRX81857.1_T6	NA	NA	NA	NA	NA	NA	KRZ16166.1_T11
2563	NA	KRZ57545.1_T2	NA	NA	NA	NA	NA	NA	NA	NA	NA	NA
2564	NA	NA	KRY49388.1_T3	NA	KRX71178.1_T6	KRX13929.1_T7	NA	KRX63406.1_T9	KRY12740.1_T12	NA	NA	NA
2572	NA	KRZ58398.1_T2	NA	KRX39924.1_T5	KRX72891.1_T6	NA	NA	NA	KRY17251.1_T12	NA	NA	NA
2574	NA	NA	NA	NA	KRX74871.1_T6	NA	NA	NA	NA	NA	KRZ73233.1_T10	KRZ08150.1_T11
2575	EFV51941_T1	NA	NA	NA	KRX74860.1_T6	NA	NA	NA	NA	NA	KRZ73251.1_T10	NA
2581	NA	NA	NA	NA	KRX81923.1_T6	NA	NA	NA	NA	NA	NA	NA
2582	EFV51977_T1	NA	KRY46013.1_T3	KRX50542.1_T5	NA	KRX16794.1_T7	NA	KRX52082.1_T9	NA	TP03486_T4	NA	KRZ02172.1_T11
2584	EFV51982_T1	NA	NA	KRX50575.1_T5	NA	KRX16809.1_T7	NA	NA	KRY14227.1_T12	NA	NA	KRZ02166.1_T11
2587	NA	NA	NA	NA	NA	NA	NA	NA	NA	NA	NA	KRZ10312.1_T11
2589	EFV52014_T1	NA	NA	NA	KRX79140.1_T6	NA	NA	NA	NA	NA	NA	NA
2590	NA	NA	KRY55445.1_T3	KRX50533.1_T5	NA	KRX20533.1_T7	NA	KRX66610.1_T9	KRY17850.1_T12	NA	NA	NA
2591	NA	NA	NA	NA	NA	NA	KRZ89230.1_T8	NA	NA	NA	NA	NA
2592	NA	KRZ59219.1_T2	NA	NA	KRX79147.1_T6	NA	NA	NA	NA	NA	NA	NA
2593	EFV52030_T1	NA	NA	KRX50557.1_T5	NA	KRX20531.1_T7	NA	NA	NA	NA	KRZ78733.1_T10	NA
2596	NA	NA	NA	KRX42846.1_T5	NA	KRX18580.1_T7	KRZ85605.1_T8	KRX55784.1_T9	KRY10920.1_T12	TP01247_T4	KRZ68751.1_T10	KRZ04909.1_T11
2597	NA	NA	KRY50101.1_T3	NA	KRX77469.1_T6	NA	NA	NA	KRY10927.1_T12	NA	KRZ68760.1_T10	KRZ04890.1_T11
2598	NA	NA	NA	NA	NA	KRX18572.1_T7	NA	NA	NA	NA	NA	NA
2600	NA	NA	NA	NA	KRX72926.1_T6	NA	NA	NA	NA	NA	NA	NA
2603	NA	NA	NA	KRX38718.1_T5	NA	NA	NA	NA	NA	NA	NA	NA
2604	NA	KRZ51027.1_T2	NA	NA	NA	NA	NA	NA	NA	NA	KRZ67251.1_T10	KRZ03191.1_T11
2605	NA	NA	NA	KRX38724.1_T5	KRX77460.1_T6	NA	NA	NA	NA	NA	NA	NA
2608	NA	KRZ51026.1_T2	KRY47660.1_T3	NA	NA	NA	KRZ84235.1_T8	NA	NA	NA	NA	NA
2612	NA	KRZ53896.1_T2	KRY50778.1_T3	NA	NA	NA	NA	NA	NA	NA	NA	NA
2613	NA	NA	NA	NA	KRX78220.1_T6	NA	NA	NA	NA	TP08440_T4	NA	NA
2614	NA	KRZ53884.1_T2	KRY50769.1_T3	NA	NA	KRX18550.1_T7	KRZ86675.1_T8	KRX56663.1_T9	KRY15199.1_T12	NA	NA	NA
2616	NA	NA	NA	NA	NA	NA	NA	NA	NA	TP08445_T4	NA	NA
2617	NA	NA	NA	NA	NA	NA	NA	NA	NA	NA	KRZ68483.1_T10	NA
2618	NA	NA	NA	NA	KRX78193.1_T6	NA	KRZ86627.1_T8	NA	KRY09886.1_T12	NA	NA	NA
2619	NA	NA	KRY50759.1_T3	KRX48674.1_T5	NA	KRX18569.1_T7	KRZ86643.1_T8	KRX56668.1_T9	KRY09898.1_T12	TP08449_T4	KRZ68460.1_T10	KRZ04809.1_T11
2620	NA	NA	NA	NA	KRX78199.1_T6	NA	NA	NA	NA	NA	NA	NA
2622	NA	NA	NA	NA	NA	KRX22070.1_T7	NA	NA	NA	NA	NA	NA
2624	EFV52158_T1	NA	NA	NA	NA	NA	NA	NA	NA	NA	NA	NA
2625	NA	NA	NA	NA	KRX75532.1_T6	NA	NA	NA	NA	NA	NA	NA
2629	NA	NA	NA	NA	KRX75539.1_T6	NA	NA	NA	KRY19468.1_T12	NA	NA	NA
2631	EFV52174_T1	KRZ58900.1_T2	NA	KRX48627.1_T5	NA	KRX22063.1_T7	KRZ89247.1_T8	NA	NA	NA	NA	NA
2632	NA	NA	NA	NA	NA	NA	NA	NA	NA	NA	NA	KRZ08128.1_T11
2633	NA	NA	NA	NA	NA	NA	NA	NA	NA	NA	KRZ66666.1_T10	KRZ09561.1_T11
2634	NA	KRZ49123.1_T2	NA	KRX35920.1_T5	NA	NA	KRZ93230.1_T8	KRX66647.1_T9	NA	NA	NA	NA
2640	NA	NA	NA	NA	NA	KRX22122.1_T7	NA	NA	NA	NA	KRZ73691.1_T10	NA
2642	EFV52231_T1	NA	NA	NA	NA	KRX20724.1_T7	NA	NA	NA	NA	NA	NA
2643	NA	KRZ53590.1_T2	KRY49474.1_T3	NA	NA	NA	KRZ85147.1_T8	NA	NA	NA	NA	NA
2644	NA	NA	NA	NA	NA	NA	KRZ85129.1_T8	NA	NA	NA	NA	NA
2647	EFV52248_T1	NA	KRY52651.1_T3	KRX45295.1_T5	NA	NA	KRZ91855.1_T8	KRX57074.1_T9	KRY22146.1_T12	TP03967_T4	KRZ78013.1_T10	KRZ15558.1_T11
2649	NA	NA	NA	NA	NA	KRX19848.1_T7	NA	NA	NA	NA	NA	NA
2650	NA	NA	NA	NA	KRX76674.1_T6	NA	KRZ91823.1_T8	NA	KRY22161.1_T12	NA	NA	KRZ15502.1_T11
2654	NA	NA	NA	NA	NA	NA	NA	NA	NA	TP03989_T4	KRZ77978.1_T10	KRZ15514.1_T11
2661	NA	NA	NA	NA	KRX79380.1_T6	NA	NA	NA	NA	NA	NA	NA
2663	NA	NA	KRY51262.1_T3	NA	KRX79466.1_T6	NA	KRZ93847.1_T8	KRX60679.1_T9	KRY14890.1_T12	NA	NA	NA
2664	NA	NA	NA	NA	NA	NA	NA	NA	NA	NA	KRZ78003.1_T10	NA
2666	NA	NA	NA	NA	NA	NA	NA	NA	NA	NA	NA	KRZ08745.1_T11
2667	NA	NA	NA	NA	NA	NA	NA	NA	NA	NA	KRZ78029.1_T10	NA
2670	EFV52332_T1	NA	NA	NA	NA	NA	NA	NA	NA	NA	NA	NA
2671	NA	NA	NA	NA	NA	NA	NA	NA	NA	NA	KRZ77996.1_T10	NA
2675	NA	KRZ54209.1_T2	NA	NA	NA	NA	NA	KRX56760.1_T9	NA	NA	NA	NA
2676	NA	KRZ54199.1_T2	KRY51424.1_T3	KRX44262.1_T5	KRX75894.1_T6	KRX16182.1_T7	KRZ87778.1_T8	KRX56784.1_T9	KRY17074.1_T12	TP12032_T4	KRZ69492.1_T10	NA
2681	NA	NA	KRY51405.1_T3	KRX44282.1_T5	NA	NA	KRZ87807.1_T8	KRX56798.1_T9	KRY17029.1_T12	NA	NA	NA
2682	EFV52379_T1	NA	NA	NA	NA	NA	NA	NA	NA	TP12021_T4	NA	NA
2683	NA	NA	NA	NA	NA	NA	NA	KRX56794.1_T9	NA	NA	KRZ69510.1_T10	NA
2686	NA	NA	NA	NA	NA	NA	NA	NA	NA	TP12017_T4	NA	NA
2688	NA	NA	NA	NA	NA	NA	NA	NA	KRY08236.1_T12	NA	NA	NA
2689	NA	NA	KRY49322.1_T3	NA	NA	NA	NA	NA	NA	NA	NA	NA
2693	NA	NA	KRY56375.1_T3	NA	NA	KRX20655.1_T7	NA	KRX53024.1_T9	NA	NA	NA	NA
2696	NA	KRZ53765.1_T2	NA	NA	NA	NA	KRZ83205.1_T8	NA	NA	NA	NA	KRZ02573.1_T11
2697	EFV52434_T1	KRZ57507.1_T2	NA	KRX46562.1_T5	NA	NA	NA	KRX58390.1_T9	KRY11302.1_T12	NA	NA	NA
2699	NA	NA	NA	NA	NA	NA	NA	NA	NA	NA	KRZ70023.1_T10	NA
2702	NA	NA	NA	KRX46532.1_T5	NA	NA	NA	KRX58384.1_T9	NA	NA	NA	NA
2704	NA	NA	KRY57720.1_T3	KRX46528.1_T5	KRX77754.1_T6	KRX23364.1_T7	KRZ90895.1_T8	NA	NA	NA	NA	NA
2708	NA	NA	NA	NA	NA	NA	NA	NA	NA	TP08291_T4	NA	KRZ08941.1_T11
2709	EFV52479_T1	KRZ53239.1_T2	KRY48177.1_T3	KRX38958.1_T5	KRX73944.1_T6	NA	KRZ90888.1_T8	KRX55417.1_T9	KRY10342.1_T12	NA	NA	NA
2714	NA	NA	NA	NA	NA	NA	KRZ90228.1_T8	NA	NA	NA	NA	NA
2715	NA	NA	NA	KRX41521.1_T5	KRX70602.1_T6	NA	NA	NA	KRY16454.1_T12	NA	NA	NA
2720	NA	NA	KRY48496.1_T3	KRX50566.1_T5	NA	NA	NA	NA	KRY14244.1_T12	NA	NA	NA
2725	NA	KRZ61431.1_T2	NA	KRX43970.1_T5	KRX72621.1_T6	NA	NA	NA	NA	TP11179_T4	KRZ70529.1_T10	NA
2726	NA	NA	NA	NA	NA	NA	NA	NA	NA	NA	NA	KRZ07207.1_T11
2728	NA	KRZ61435.1_T2	NA	KRX43978.1_T5	KRX72591.1_T6	NA	KRZ88878.1_T8	NA	KRY14436.1_T12	NA	NA	KRZ07210.1_T11
2733	NA	KRZ57068.1_T2	KRY51673.1_T3	KRX46928.1_T5	NA	NA	KRZ93506.1_T8	KRX54444.1_T9	KRY09741.1_T12	TP11174_T4	KRZ70525.1_T10	KRZ07196.1_T11
2735	NA	NA	NA	NA	NA	KRX21212.1_T7	NA	NA	NA	NA	NA	NA
2736	NA	KRZ58877.1_T2	NA	NA	KRX77597.1_T6	NA	NA	NA	KRY09746.1_T12	NA	NA	NA
2739	NA	NA	NA	NA	NA	NA	NA	NA	NA	TP02515_T4	NA	NA
2740	EFV52613_T1	KRZ53999.1_T2	NA	NA	NA	KRX21213.1_T7	KRZ91762.1_T8	KRX60293.1_T9	NA	NA	KRZ75961.1_T10	NA
2743	NA	NA	NA	NA	NA	KRX21254.1_T7	NA	NA	NA	NA	KRZ75920.1_T10	KRZ11818.1_T11
2750	NA	KRZ58865.1_T2	NA	KRX41356.1_T5	NA	NA	NA	KRX54531.1_T9	NA	NA	NA	NA
2753	EFV52676_T1	NA	NA	NA	NA	NA	NA	NA	NA	NA	NA	NA
2759	NA	KRZ60371.1_T2	KRY59476.1_T3	KRX44359.1_T5	NA	NA	KRZ97355.1_T8	KRX61165.1_T9	NA	NA	NA	NA
2763	NA	NA	NA	NA	NA	KRX23207.1_T7	NA	KRX61221.1_T9	KRY20908.1_T12	NA	KRZ69631.1_T10	KRZ07260.1_T11
2771	NA	KRZ60355.1_T2	NA	KRX45543.1_T5	NA	NA	NA	KRX55207.1_T9	KRY20848.1_T12	NA	KRZ73212.1_T10	KRZ12149.1_T11
2773	NA	NA	NA	NA	KRX82601.1_T6	NA	NA	NA	NA	TP10754_T4	KRZ73189.1_T10	NA
2774	NA	KRZ58830.1_T2	NA	KRX40063.1_T5	KRX80243.1_T6	NA	NA	NA	KRY15740.1_T12	NA	NA	NA
2776	NA	NA	NA	KRX40064.1_T5	NA	NA	NA	NA	NA	NA	NA	NA
2778	NA	NA	KRY57960.1_T3	NA	NA	NA	NA	NA	NA	TP03621_T4	NA	KRZ15544.1_T11
2786	NA	NA	NA	NA	NA	NA	NA	NA	KRY13591.1_T12	NA	NA	NA
2788	NA	NA	NA	NA	NA	KRX17902.1_T7	NA	KRX60476.1_T9	KRY13578.1_T12	NA	NA	NA
2789	NA	NA	NA	NA	NA	NA	NA	NA	NA	NA	KRZ69557.1_T10	KRZ15543.1_T11
2790	NA	NA	NA	NA	NA	NA	NA	NA	NA	NA	KRZ69554.1_T10	NA
2792	NA	NA	KRY58997.1_T3	NA	NA	KRX20658.1_T7	KRZ97466.1_T8	NA	NA	NA	NA	NA
2793	NA	NA	NA	NA	KRX71942.1_T6	NA	NA	NA	NA	NA	NA	NA
2795	NA	NA	KRY59003.1_T3	KRX38866.1_T5	NA	NA	KRZ97352.1_T8	KRX57351.1_T9	KRY15934.1_T12	NA	NA	NA
2796	NA	NA	NA	NA	KRX71954.1_T6	NA	KRZ97511.1_T8	NA	KRY15894.1_T12	TP11222_T4	KRZ69967.1_T10	NA
2797	EFV52790_T1	NA	NA	NA	NA	NA	NA	NA	NA	NA	NA	NA
2801	NA	NA	NA	NA	NA	NA	NA	KRX57371.1_T9	NA	NA	NA	KRZ11791.1_T11
2803	NA	NA	NA	KRX39899.1_T5	KRX77727.1_T6	KRX20659.1_T7	NA	KRX57385.1_T9	NA	NA	NA	NA
2804	EFV52807_T1	NA	NA	NA	NA	NA	NA	NA	NA	NA	NA	NA
2806	EFV52815_T1	NA	NA	NA	KRX76520.1_T6	NA	NA	NA	NA	NA	NA	NA
2807	EFV52816_T1	NA	NA	NA	KRX76502.1_T6	NA	KRZ83289.1_T8	KRX52741.1_T9	KRY09617.1_T12	NA	NA	NA
2808	NA	NA	NA	NA	KRX76496.1_T6	NA	NA	NA	NA	NA	NA	NA
2814	EFV52830_T1	KRZ58984.1_T2	KRY55408.1_T3	NA	NA	NA	NA	KRX63529.1_T9	NA	NA	KRZ69086.1_T10	NA
2818	NA	NA	NA	NA	NA	KRX21251.1_T7	NA	NA	NA	NA	NA	NA
2819	NA	KRZ58973.1_T2	KRY55383.1_T3	KRX43667.1_T5	KRX83435.1_T6	NA	KRZ92699.1_T8	NA	KRY14648.1_T12	TP11264_T4	KRZ69111.1_T10	KRZ11813.1_T11
2821	NA	NA	KRY59027.1_T3	NA	NA	NA	KRZ86865.1_T8	NA	NA	NA	NA	NA
2823	NA	KRZ55289.1_T2	NA	NA	NA	NA	NA	NA	NA	NA	NA	NA
2827	EFV52880_T1	NA	NA	KRX44404.1_T5	KRX83427.1_T6	NA	NA	NA	NA	NA	NA	NA
2829	EFV52901_T1	NA	NA	NA	KRX81183.1_T6	NA	NA	NA	NA	NA	NA	NA
2830	NA	NA	NA	NA	NA	NA	NA	NA	NA	NA	KRZ78588.1_T10	NA
2837	EFV52930_T1	NA	NA	NA	NA	NA	NA	NA	NA	NA	NA	NA
2838	EFV52931_T1	NA	NA	NA	KRX83008.1_T6	NA	NA	KRX64115.1_T9	NA	NA	NA	NA
2841	EFV52940_T1	NA	NA	KRX49765.1_T5	NA	NA	NA	NA	NA	NA	NA	KRZ13269.1_T11
2843	NA	NA	NA	NA	KRX80047.1_T6	NA	NA	NA	NA	NA	NA	NA
2844	NA	NA	KRY59407.1_T3	NA	NA	KRX15509.1_T7	NA	KRX58897.1_T9	KRY11610.1_T12	NA	NA	NA
2846	NA	NA	KRY59384.1_T3	NA	NA	NA	KRZ90579.1_T8	KRX58884.1_T9	NA	TP11888_T4	NA	KRZ13247.1_T11
2848	NA	NA	NA	NA	NA	NA	NA	NA	NA	NA	NA	KRZ13367.1_T11
2851	EFV53007_T1	KRZ54980.1_T2	KRY49553.1_T3	KRX42540.1_T5	NA	KRX14969.1_T7	KRZ85204.1_T8	KRX56829.1_T9	KRY12967.1_T12	NA	KRZ67857.1_T10	KRZ17737.1_T11
2854	NA	NA	NA	NA	NA	NA	NA	NA	NA	NA	NA	KRZ02673.1_T11
2855	NA	KRZ54994.1_T2	KRY49561.1_T3	KRX42521.1_T5	KRX74657.1_T6	KRX14976.1_T7	KRZ85213.1_T8	KRX56830.1_T9	KRY12963.1_T12	TP01218_T4	KRZ71456.1_T10	KRZ02680.1_T11
2857	NA	NA	NA	KRX39591.1_T5	KRX81525.1_T6	NA	KRZ90771.1_T8	KRX67165.1_T9	KRY13195.1_T12	NA	NA	NA
2859	NA	NA	NA	NA	NA	NA	NA	NA	NA	TP10490_T4	NA	NA
2861	NA	NA	NA	KRX39586.1_T5	NA	NA	NA	NA	KRY13177.1_T12	NA	NA	NA
2865	NA	NA	NA	NA	NA	NA	NA	NA	NA	NA	KRZ71335.1_T10	NA
2868	NA	NA	NA	NA	KRX74756.1_T6	NA	NA	NA	KRY13314.1_T12	NA	NA	NA
2871	NA	NA	NA	NA	NA	KRX17407.1_T7	NA	NA	KRY13315.1_T12	NA	NA	NA
2874	NA	NA	NA	KRX37389.1_T5	NA	KRX17440.1_T7	NA	NA	NA	NA	NA	KRZ01952.1_T11
2875	EFV53109_T1	NA	NA	KRX42637.1_T5	KRX78015.1_T6	NA	KRZ86454.1_T8	KRX57118.1_T9	NA	NA	KRZ71110.1_T10	NA
2876	NA	NA	NA	NA	NA	KRX26203.1_T7	NA	NA	NA	NA	NA	NA
2877	EFV53120_T1	NA	NA	NA	NA	NA	NA	NA	NA	NA	NA	NA
2878	EFV53122_T1	NA	NA	NA	NA	NA	NA	NA	NA	NA	KRZ71087.1_T10	NA
2882	NA	NA	KRY46523.1_T3	NA	KRX72356.1_T6	NA	KRZ83077.1_T8	NA	NA	TP10406_T4	NA	NA
2884	NA	NA	NA	NA	NA	NA	NA	NA	NA	NA	KRZ66912.1_T10	NA
2889	NA	KRZ51503.1_T2	KRY54600.1_T3	NA	NA	KRX17816.1_T7	NA	KRX56645.1_T9	NA	NA	NA	NA
2892	NA	NA	NA	NA	NA	KRX17790.1_T7	NA	NA	NA	NA	NA	NA
2895	NA	NA	NA	NA	KRX74463.1_T6	NA	NA	NA	NA	NA	NA	NA
2896	NA	NA	NA	NA	KRX74467.1_T6	NA	NA	NA	NA	NA	NA	NA
2897	NA	NA	NA	NA	NA	KRX17814.1_T7	NA	NA	NA	NA	NA	NA
2899	NA	NA	NA	NA	KRX71329.1_T6	NA	NA	NA	NA	NA	NA	NA
2901	NA	NA	NA	NA	NA	KRX19683.1_T7	NA	NA	NA	NA	NA	NA
2903	NA	KRZ56583.1_T2	NA	NA	KRX81835.1_T6	KRX19749.1_T7	NA	NA	NA	TP10003_T4	NA	KRZ10784.1_T11
2904	EFV53345_T1	NA	NA	NA	KRX81781.1_T6	NA	NA	NA	NA	NA	KRZ80310.1_T10	KRZ10752.1_T11
2909	NA	NA	NA	KRX46162.1_T5	NA	NA	NA	KRX60595.1_T9	NA	NA	NA	NA
2914	EFV53380_T1	KRZ56891.1_T2	NA	KRX46163.1_T5	KRX79512.1_T6	NA	NA	KRX60603.1_T9	KRY18452.1_T12	TP12333_T4	KRZ70120.1_T10	NA
2917	NA	NA	NA	NA	NA	NA	NA	NA	KRY18445.1_T12	NA	KRZ67414.1_T10	KRZ03450.1_T11
2920	NA	NA	NA	NA	KRX85392.1_T6	NA	NA	NA	NA	NA	NA	NA
2922	NA	NA	NA	NA	KRX85220.1_T6	NA	NA	NA	NA	NA	NA	NA
2924	NA	NA	NA	NA	KRX85350.1_T6	NA	NA	NA	NA	NA	NA	NA
2925	NA	NA	NA	NA	NA	NA	NA	NA	KRY21659.1_T12	NA	NA	KRZ14476.1_T11
2926	NA	NA	NA	NA	NA	NA	NA	NA	NA	NA	KRZ72825.1_T10	KRZ14449.1_T11
2930	NA	NA	KRY56367.1_T3	NA	NA	NA	NA	NA	NA	NA	NA	NA
2933	EFV53490_T1	NA	NA	NA	NA	NA	NA	NA	NA	NA	NA	NA
2939	NA	NA	NA	NA	KRX83060.1_T6	NA	NA	NA	NA	NA	NA	NA
2941	NA	NA	KRY52937.1_T3	KRX37104.1_T5	KRX83064.1_T6	NA	NA	NA	KRY09860.1_T12	NA	KRZ70198.1_T10	NA
2946	NA	NA	NA	NA	KRX81506.1_T6	NA	NA	NA	NA	NA	NA	NA
2947	NA	NA	NA	NA	KRX81561.1_T6	NA	NA	NA	NA	NA	NA	NA
2948	NA	KRZ52973.1_T2	KRY56526.1_T3	KRX39875.1_T5	KRX81536.1_T6	NA	KRZ90733.1_T8	KRX54996.1_T9	KRY13267.1_T12	TP01191_T4	NA	NA
2956	NA	KRZ50544.1_T2	KRY47512.1_T3	KRX37192.1_T5	NA	NA	KRZ86756.1_T8	KRX54813.1_T9	KRY12501.1_T12	NA	NA	KRZ10505.1_T11
2957	EFV53623_T1	NA	NA	NA	NA	NA	NA	NA	NA	NA	NA	NA
2959	NA	NA	NA	NA	KRX71987.1_T6	NA	NA	NA	NA	TP01732_T4	NA	NA
2962	NA	NA	NA	NA	NA	NA	NA	NA	NA	NA	KRZ71531.1_T10	NA
2963	NA	NA	NA	NA	KRX80562.1_T6	NA	NA	NA	NA	NA	NA	NA
2964	EFV53664_T1	NA	NA	NA	NA	NA	NA	NA	NA	NA	NA	NA
2966	NA	NA	NA	NA	KRX80548.1_T6	NA	NA	NA	NA	NA	KRZ73577.1_T10	NA
2967	NA	NA	KRY48908.1_T3	KRX40680.1_T5	NA	NA	KRZ84687.1_T8	KRX67293.1_T9	NA	NA	NA	NA
2970	EFV53731_T1	KRZ56414.1_T2	NA	KRX46655.1_T5	KRX74821.1_T6	NA	KRZ88069.1_T8	NA	NA	NA	NA	NA
2975	NA	NA	NA	NA	KRX71293.1_T6	NA	NA	NA	NA	NA	KRZ67324.1_T10	KRZ03165.1_T11
2977	NA	NA	NA	NA	NA	NA	KRZ84128.1_T8	NA	NA	NA	NA	NA
2978	NA	NA	NA	NA	NA	NA	NA	NA	NA	NA	KRZ67333.1_T10	NA
2980	NA	NA	NA	NA	NA	NA	NA	NA	NA	NA	KRZ67325.1_T10	KRZ03163.1_T11
2983	NA	NA	NA	KRX40574.1_T5	NA	NA	NA	KRX65726.1_T9	NA	TP02565_T4	NA	NA
2986	NA	KRZ60648.1_T2	NA	NA	NA	NA	NA	NA	NA	NA	NA	NA
2989	EFV53832_T1	NA	KRY46716.1_T3	NA	NA	NA	NA	KRX55918.1_T9	NA	NA	NA	NA
2992	NA	NA	NA	NA	NA	NA	NA	NA	NA	NA	KRZ70263.1_T10	KRZ09077.1_T11
2993	NA	NA	NA	NA	KRX81228.1_T6	NA	NA	NA	KRY19523.1_T12	NA	NA	NA
2997	NA	KRZ62627.1_T2	NA	NA	NA	NA	NA	NA	NA	NA	NA	NA
3000	EFV53877_T1	KRZ62641.1_T2	NA	KRX47266.1_T5	NA	NA	NA	KRX59164.1_T9	NA	NA	KRZ72060.1_T10	KRZ09089.1_T11
3002	NA	NA	KRY58190.1_T3	NA	KRX81241.1_T6	KRX21362.1_T7	NA	NA	KRY19532.1_T12	TP04118_T4	NA	NA
3005	NA	NA	NA	NA	NA	NA	NA	NA	NA	NA	NA	KRZ09081.1_T11
3010	EFV53897_T1	KRZ62676.1_T2	NA	KRX47293.1_T5	KRX81202.1_T6	NA	KRZ89653.1_T8	NA	KRY19524.1_T12	NA	NA	NA
3014	NA	KRZ63235.1_T2	KRY48591.1_T3	KRX40330.1_T5	KRX85425.1_T6	KRX16273.1_T7	KRZ84742.1_T8	NA	KRY19512.1_T12	TP01394_T4	NA	NA
3015	EFV53915_T1	KRZ63163.1_T2	KRY48583.1_T3	KRX40335.1_T5	NA	KRX21339.1_T7	KRZ84733.1_T8	NA	NA	NA	KRZ67275.1_T10	NA
3017	NA	NA	NA	NA	NA	NA	NA	NA	KRY19528.1_T12	NA	NA	NA
3022	NA	NA	NA	KRX48304.1_T5	KRX73340.1_T6	KRX26398.1_T7	KRZ89848.1_T8	KRX67260.1_T9	KRY11667.1_T12	NA	NA	NA
3024	NA	NA	NA	NA	NA	NA	NA	NA	NA	NA	KRZ72409.1_T10	NA
3025	NA	NA	KRY55324.1_T3	NA	NA	NA	NA	NA	NA	NA	NA	NA
3026	NA	NA	NA	NA	NA	NA	NA	NA	NA	NA	NA	KRZ07541.1_T11
3030	NA	NA	NA	KRX48282.1_T5	NA	NA	NA	NA	NA	NA	NA	NA
3031	NA	NA	KRY52127.1_T3	NA	NA	KRX26456.1_T7	NA	NA	KRY13448.1_T12	NA	NA	NA
3034	NA	NA	NA	NA	NA	NA	NA	NA	NA	NA	NA	KRZ06140.1_T11
3040	NA	KRZ53628.1_T2	NA	NA	NA	NA	NA	NA	NA	NA	NA	KRZ09936.1_T11
3042	NA	NA	NA	NA	NA	KRX20552.1_T7	NA	KRX67331.1_T9	NA	TP01527_T4	KRZ71596.1_T10	NA
3044	NA	KRZ53608.1_T2	KRY57679.1_T3	NA	KRX74572.1_T6	NA	NA	NA	KRY12671.1_T12	NA	KRZ71624.1_T10	KRZ09916.1_T11
3045	NA	NA	NA	NA	NA	NA	NA	NA	NA	NA	KRZ71630.1_T10	KRZ09901.1_T11
3046	NA	NA	KRY48849.1_T3	NA	KRX78049.1_T6	NA	KRZ88795.1_T8	KRX54247.1_T9	KRY16853.1_T12	NA	NA	NA
3047	EFV54042_T1	NA	KRY48844.1_T3	KRX40100.1_T5	NA	KRX15373.1_T7	KRZ88803.1_T8	KRX54235.1_T9	KRY16879.1_T12	TP02295_T4	KRZ69790.1_T10	KRZ03985.1_T11
3048	NA	NA	NA	NA	NA	NA	NA	KRX54240.1_T9	NA	NA	NA	NA
3049	EFV54045_T1	NA	NA	NA	KRX78046.1_T6	NA	NA	NA	NA	NA	NA	NA
3050	NA	KRZ51680.1_T2	KRY48852.1_T3	KRX40111.1_T5	NA	KRX15355.1_T7	KRZ88791.1_T8	KRX54238.1_T9	KRY16866.1_T12	TP02298_T4	KRZ69791.1_T10	KRZ03981.1_T11
3051	EFV54048_T1	NA	KRY48842.1_T3	NA	KRX78100.1_T6	KRX15356.1_T7	NA	NA	NA	NA	NA	KRZ03973.1_T11
3052	EFV54074_T1	NA	KRY52277.1_T3	KRX46072.1_T5	KRX82065.1_T6	NA	NA	NA	NA	NA	NA	NA
3054	EFV54079_T1	NA	NA	KRX46073.1_T5	NA	NA	NA	KRX65716.1_T9	NA	NA	KRZ68442.1_T10	NA
3057	EFV54094_T1	NA	NA	NA	NA	NA	NA	NA	NA	NA	NA	NA
3059	NA	NA	NA	NA	NA	KRX15343.1_T7	NA	NA	NA	NA	NA	NA
3061	NA	NA	NA	NA	NA	NA	NA	NA	NA	NA	NA	KRZ02085.1_T11
3062	EFV54128_T1	KRZ59722.1_T2	KRY48027.1_T3	KRX39466.1_T5	NA	KRX22333.1_T7	KRZ86175.1_T8	KRX60210.1_T9	KRY14132.1_T12	TP09269_T4	NA	NA
3063	NA	NA	NA	NA	NA	NA	NA	NA	NA	NA	NA	KRZ15395.1_T11
3064	NA	NA	NA	NA	NA	NA	NA	NA	NA	NA	KRZ69314.1_T10	NA
3067	NA	NA	NA	NA	NA	NA	NA	NA	NA	TP09264_T4	NA	NA
3068	NA	NA	KRY48017.1_T3	KRX39464.1_T5	NA	NA	KRZ86189.1_T8	NA	NA	NA	NA	NA
3072	NA	KRZ63195.1_T2	NA	NA	NA	NA	NA	NA	NA	TP02348_T4	NA	NA
3074	NA	KRZ63285.1_T2	NA	NA	NA	NA	NA	KRX54367.1_T9	NA	NA	NA	KRZ10254.1_T11
3076	NA	NA	NA	KRX40870.1_T5	KRX85321.1_T6	NA	KRZ94308.1_T8	NA	NA	NA	NA	NA
3077	NA	NA	NA	NA	NA	NA	NA	NA	NA	TP11054_T4	NA	NA
3081	NA	NA	NA	NA	NA	NA	NA	NA	NA	NA	NA	KRZ10220.1_T11
3083	NA	NA	NA	NA	NA	NA	NA	NA	NA	TP12071_T4	NA	KRZ10281.1_T11
3084	NA	KRZ58583.1_T2	NA	NA	KRX85345.1_T6	NA	NA	NA	NA	NA	NA	NA
3085	NA	NA	NA	NA	KRX85208.1_T6	NA	NA	NA	NA	NA	NA	NA
3089	NA	NA	NA	NA	KRX73719.1_T6	NA	NA	NA	KRY20556.1_T12	NA	KRZ77276.1_T10	NA
3092	NA	NA	NA	NA	NA	NA	NA	KRX63346.1_T9	NA	NA	NA	NA
3094	NA	NA	NA	NA	NA	NA	NA	NA	NA	NA	KRZ67266.1_T10	NA
3096	NA	KRZ58085.1_T2	NA	KRX35451.1_T5	KRX71766.1_T6	NA	KRZ86440.1_T8	NA	NA	NA	NA	NA
3097	NA	KRZ58118.1_T2	KRY49187.1_T3	KRX35358.1_T5	NA	KRX14843.1_T7	KRZ83841.1_T8	KRX52041.1_T9	NA	TP05976_T4	KRZ67262.1_T10	KRZ13556.1_T11
3098	EFV54297_T1	NA	NA	NA	KRX71777.1_T6	NA	NA	NA	NA	TP05973_T4	NA	NA
3103	NA	NA	NA	NA	NA	KRX24206.1_T7	NA	NA	NA	NA	NA	NA
3105	NA	KRZ62049.1_T2	NA	NA	NA	KRX24152.1_T7	KRZ90048.1_T8	NA	NA	NA	NA	NA
3114	NA	NA	NA	NA	KRX70778.1_T6	NA	NA	NA	NA	TP06806_T4	KRZ68795.1_T10	KRZ05410.1_T11
3115	NA	NA	KRY58203.1_T3	KRX42477.1_T5	NA	NA	KRZ90058.1_T8	NA	NA	NA	NA	KRZ05411.1_T11
3117	NA	NA	NA	NA	KRX70777.1_T6	NA	NA	NA	NA	NA	NA	NA
3119	NA	NA	NA	NA	NA	KRX24173.1_T7	NA	NA	NA	NA	NA	NA
3120	NA	NA	NA	NA	NA	NA	NA	KRX57881.1_T9	NA	NA	NA	NA
3124	NA	NA	NA	NA	NA	NA	NA	NA	KRY13045.1_T12	NA	NA	NA
3127	NA	NA	NA	NA	NA	NA	NA	NA	KRY22792.1_T12	NA	KRZ72785.1_T10	NA
3130	NA	KRZ57639.1_T2	NA	NA	KRX81889.1_T6	NA	KRZ91262.1_T8	KRX61627.1_T9	KRY22732.1_T12	NA	NA	NA
3133	NA	NA	NA	NA	NA	NA	NA	NA	NA	NA	KRZ72791.1_T10	NA
3135	NA	NA	KRY57540.1_T3	NA	KRX81906.1_T6	NA	NA	KRX61626.1_T9	NA	NA	NA	NA
3136	EFV54389_T1	NA	NA	NA	NA	NA	NA	KRX61566.1_T9	NA	NA	KRZ72773.1_T10	NA
3139	NA	NA	KRY56642.1_T3	NA	KRX76503.1_T6	NA	KRZ91371.1_T8	NA	NA	NA	NA	KRZ09091.1_T11
3142	NA	KRZ57687.1_T2	NA	KRX50904.1_T5	NA	NA	NA	KRX66149.1_T9	KRY11894.1_T12	NA	NA	KRZ11956.1_T11
3143	NA	NA	NA	KRX51022.1_T5	NA	NA	NA	NA	NA	NA	NA	NA
3146	NA	NA	NA	NA	NA	NA	NA	NA	NA	NA	NA	KRZ11923.1_T11
3150	EFV54427_T1	NA	NA	NA	NA	NA	NA	NA	NA	NA	NA	NA
3156	EFV54442_T1	NA	NA	NA	KRX75217.1_T6	NA	NA	NA	NA	TP00923_T4	NA	NA
3157	EFV54445_T1	NA	NA	NA	NA	NA	NA	NA	NA	NA	NA	NA
3159	NA	KRZ54099.1_T2	NA	NA	NA	NA	NA	NA	NA	NA	NA	NA
3160	EFV54449_T1	NA	NA	KRX35925.1_T5	KRX72162.1_T6	NA	KRZ85778.1_T8	NA	NA	NA	NA	NA
3162	NA	KRZ52887.1_T2	NA	NA	NA	NA	NA	NA	NA	NA	NA	NA
3164	NA	NA	NA	NA	NA	NA	NA	NA	NA	TP00876_T4	NA	NA
3167	NA	KRZ52879.1_T2	NA	KRX42731.1_T5	NA	NA	KRZ91277.1_T8	NA	NA	NA	NA	NA
3171	NA	NA	KRY48568.1_T3	NA	KRX73209.1_T6	NA	NA	NA	NA	NA	NA	NA
3173	NA	NA	NA	NA	KRX73178.1_T6	NA	NA	NA	NA	NA	NA	NA
3174	EFV54483_T1	NA	NA	KRX40490.1_T5	NA	NA	NA	NA	KRY13948.1_T12	TP00895_T4	NA	NA
3178	NA	KRZ54089.1_T2	NA	NA	KRX73208.1_T6	NA	NA	NA	KRY13968.1_T12	NA	NA	NA
3180	NA	NA	NA	NA	NA	NA	NA	NA	KRY14634.1_T12	NA	NA	NA
3182	NA	NA	NA	KRX37186.1_T5	NA	NA	NA	NA	NA	NA	KRZ78967.1_T10	KRZ06353.1_T11
3183	NA	KRZ52011.1_T2	NA	NA	NA	KRX24117.1_T7	NA	NA	NA	NA	NA	NA
3186	NA	NA	NA	NA	KRX76609.1_T6	KRX20814.1_T7	NA	NA	NA	NA	KRZ74825.1_T10	NA
3188	NA	NA	NA	NA	NA	NA	NA	NA	NA	TP06834_T4	NA	NA
3189	NA	NA	KRY56610.1_T3	NA	NA	NA	NA	NA	KRY18030.1_T12	TP06838_T4	KRZ74838.1_T10	KRZ07420.1_T11
3190	NA	NA	NA	NA	KRX76599.1_T6	NA	NA	NA	NA	NA	NA	NA
3191	NA	NA	NA	NA	NA	NA	NA	NA	NA	NA	KRZ74850.1_T10	NA
3193	NA	NA	NA	NA	NA	NA	NA	NA	NA	NA	NA	KRZ07400.1_T11
3197	NA	KRZ50647.1_T2	KRY47921.1_T3	KRX38746.1_T5	NA	KRX26504.1_T7	KRZ91323.1_T8	KRX63625.1_T9	KRY18005.1_T12	NA	KRZ67103.1_T10	KRZ03222.1_T11
3200	EFV54559_T1	NA	NA	NA	NA	NA	NA	NA	NA	NA	KRZ67100.1_T10	NA
3205	NA	NA	NA	NA	NA	NA	NA	NA	KRY09507.1_T12	NA	NA	NA
3206	EFV54591_T1	KRZ59683.1_T2	KRY46292.1_T3	NA	NA	KRX16046.1_T7	KRZ89688.1_T8	NA	NA	NA	KRZ66572.1_T10	NA
3210	NA	NA	NA	NA	NA	NA	NA	NA	NA	TP04200_T4	NA	NA
3211	NA	NA	NA	NA	KRX80158.1_T6	KRX16062.1_T7	NA	NA	KRY12930.1_T12	NA	NA	NA
3213	NA	NA	NA	KRX47830.1_T5	NA	NA	NA	NA	NA	NA	NA	NA
3214	NA	KRZ57811.1_T2	NA	KRX46211.1_T5	KRX82602.1_T6	NA	KRZ97476.1_T8	NA	NA	NA	NA	NA
3216	NA	NA	KRY59432.1_T3	NA	NA	NA	NA	NA	NA	NA	NA	NA
3219	NA	NA	NA	KRX46181.1_T5	NA	KRX20792.1_T7	NA	NA	NA	NA	NA	NA
3220	NA	NA	NA	NA	NA	NA	NA	KRX66480.1_T9	NA	NA	NA	NA
3221	NA	NA	KRY59456.1_T3	NA	NA	NA	KRZ97462.1_T8	NA	NA	TP04188_T4	NA	KRZ12117.1_T11
3222	NA	KRZ57821.1_T2	KRY59522.1_T3	KRX46198.1_T5	KRX82615.1_T6	KRX20810.1_T7	KRZ97415.1_T8	KRX66417.1_T9	NA	NA	NA	NA
3225	NA	KRZ57829.1_T2	NA	NA	NA	NA	NA	NA	NA	TP04194_T4	NA	KRZ12082.1_T11
3228	NA	NA	NA	KRX44970.1_T5	NA	NA	NA	NA	NA	NA	NA	NA
3229	NA	NA	NA	NA	NA	NA	NA	NA	KRY13678.1_T12	NA	NA	NA
3233	NA	NA	NA	NA	KRX72801.1_T6	NA	NA	NA	NA	NA	NA	NA
3234	NA	NA	NA	NA	KRX72817.1_T6	NA	NA	NA	NA	NA	NA	NA
3237	EFV54709_T1	NA	NA	NA	NA	NA	NA	NA	NA	NA	NA	NA
3239	NA	KRZ61088.1_T2	KRY54430.1_T3	KRX47912.1_T5	KRX73822.1_T6	KRX20098.1_T7	KRZ89297.1_T8	KRX65366.1_T9	KRY17433.1_T12	NA	KRZ78458.1_T10	KRZ05848.1_T11
3240	NA	NA	KRY54417.1_T3	NA	KRX73845.1_T6	NA	NA	NA	KRY17479.1_T12	NA	NA	NA
3243	NA	NA	KRY54446.1_T3	KRX47884.1_T5	KRX73837.1_T6	NA	NA	NA	KRY17477.1_T12	TP07591_T4	NA	NA
3245	NA	NA	KRY54427.1_T3	KRX47921.1_T5	KRX73832.1_T6	KRX20135.1_T7	NA	KRX65471.1_T9	NA	TP07586_T4	NA	NA
3247	NA	KRZ61031.1_T2	KRY54437.1_T3	KRX47933.1_T5	NA	NA	NA	NA	KRY17494.1_T12	NA	NA	NA
3248	EFV54773_T1	NA	NA	NA	NA	NA	NA	KRX65338.1_T9	NA	NA	KRZ76351.1_T10	NA
3249	EFV54774_T1	NA	NA	NA	NA	KRX13577.1_T7	NA	NA	KRY07994.1_T12	NA	NA	NA
3250	NA	NA	NA	NA	KRX69543.1_T6	NA	NA	NA	KRY07995.1_T12	NA	NA	NA
3252	EFV54786_T1	NA	NA	NA	NA	NA	NA	NA	NA	NA	NA	NA
3255	NA	KRZ51516.1_T2	NA	NA	NA	NA	KRZ89323.1_T8	NA	NA	NA	NA	NA
3256	NA	NA	NA	NA	KRX79721.1_T6	NA	NA	NA	NA	NA	NA	KRZ16029.1_T11
3258	NA	KRZ56836.1_T2	NA	NA	KRX83858.1_T6	NA	KRZ91254.1_T8	KRX59821.1_T9	NA	NA	KRZ78533.1_T10	KRZ15922.1_T11
3260	NA	KRZ56850.1_T2	NA	NA	NA	NA	NA	NA	NA	NA	KRZ78452.1_T10	NA
3261	NA	KRZ56866.1_T2	NA	NA	KRX83904.1_T6	NA	NA	NA	NA	NA	NA	NA
3264	EFV54823_T1	KRZ56824.1_T2	KRY49251.1_T3	NA	NA	NA	NA	NA	NA	TP07529_T4	NA	NA
3267	NA	KRZ57620.1_T2	NA	KRX50096.1_T5	NA	KRX14363.1_T7	NA	NA	NA	NA	NA	NA
3269	NA	NA	KRY53649.1_T3	NA	KRX84133.1_T6	NA	NA	NA	NA	NA	NA	NA
3270	NA	NA	NA	NA	NA	NA	NA	NA	NA	NA	NA	KRZ07368.1_T11
3272	NA	NA	NA	KRX39332.1_T5	KRX82108.1_T6	NA	NA	NA	NA	NA	NA	NA
3277	EFV54922_T1	NA	NA	NA	KRX84099.1_T6	KRX17277.1_T7	KRZ95542.1_T8	KRX56364.1_T9	KRY09546.1_T12	NA	KRZ73870.1_T10	NA
3280	NA	KRZ55376.1_T2	KRY48624.1_T3	KRX43851.1_T5	KRX84210.1_T6	NA	KRZ95418.1_T8	KRX59947.1_T9	NA	TP00937_T4	NA	KRZ11733.1_T11
3282	EFV54949_T1	NA	NA	NA	NA	KRX13617.1_T7	NA	NA	NA	NA	KRZ73909.1_T10	NA
3285	NA	NA	NA	NA	NA	NA	NA	NA	NA	TP08876_T4	NA	NA
3286	NA	KRZ51333.1_T2	KRY46169.1_T3	KRX41294.1_T5	KRX70954.1_T6	KRX24615.1_T7	KRZ83426.1_T8	KRX51888.1_T9	KRY18391.1_T12	NA	KRZ70001.1_T10	KRZ02128.1_T11
3287	NA	NA	NA	NA	NA	NA	NA	NA	NA	TP08849_T4	KRZ69994.1_T10	NA
3288	NA	NA	NA	NA	KRX70970.1_T6	NA	NA	NA	KRY18396.1_T12	NA	NA	NA
3290	NA	KRZ54004.1_T2	NA	KRX43158.1_T5	NA	KRX24668.1_T7	KRZ92200.1_T8	KRX61791.1_T9	KRY17886.1_T12	TP08839_T4	NA	KRZ08770.1_T11
3292	NA	NA	KRY45802.1_T3	NA	NA	KRX23532.1_T7	NA	KRX52401.1_T9	KRY10449.1_T12	TP08943_T4	NA	KRZ01808.1_T11
3294	NA	KRZ51570.1_T2	NA	KRX36183.1_T5	KRX79255.1_T6	NA	NA	NA	KRY10456.1_T12	NA	KRZ79223.1_T10	KRZ01804.1_T11
3299	EFV55065_T1	KRZ53125.1_T2	NA	KRX41724.1_T5	KRX79289.1_T6	KRX23501.1_T7	NA	KRX54767.1_T9	KRY17920.1_T12	TP08921_T4	KRZ79389.1_T10	NA
3302	NA	NA	KRY57335.1_T3	KRX41712.1_T5	KRX79259.1_T6	NA	NA	NA	KRY17900.1_T12	NA	NA	NA
3304	NA	NA	NA	NA	NA	NA	NA	NA	NA	NA	KRZ79334.1_T10	NA
3305	NA	NA	NA	NA	NA	KRX24744.1_T7	KRZ91818.1_T8	KRX63744.1_T9	KRY22231.1_T12	TP09637_T4	NA	NA
3308	NA	NA	NA	NA	KRX83899.1_T6	NA	NA	NA	KRY22226.1_T12	TP09651_T4	KRZ73497.1_T10	KRZ05350.1_T11
3309	NA	NA	NA	KRX37269.1_T5	KRX70684.1_T6	KRX24683.1_T7	NA	NA	KRY15585.1_T12	NA	NA	KRZ07882.1_T11
3311	NA	NA	NA	NA	KRX70117.1_T6	KRX13038.1_T7	NA	NA	NA	NA	NA	NA
3312	EFV55163_T1	NA	KRY45408.1_T3	NA	NA	NA	NA	NA	NA	NA	KRZ73898.1_T10	NA
3315	NA	KRZ58750.1_T2	NA	NA	NA	NA	NA	NA	NA	NA	NA	NA
3316	NA	KRZ58804.1_T2	NA	KRX38410.1_T5	KRX76338.1_T6	NA	NA	NA	NA	NA	NA	KRZ07900.1_T11
3318	NA	NA	KRY55999.1_T3	KRX39204.1_T5	KRX76374.1_T6	NA	NA	NA	KRY11120.1_T12	NA	NA	NA
3319	NA	NA	NA	NA	NA	NA	NA	NA	KRY11109.1_T12	NA	NA	NA
3320	NA	NA	NA	NA	KRX76360.1_T6	NA	NA	NA	NA	NA	NA	NA
3322	NA	KRZ59524.1_T2	NA	NA	NA	NA	KRZ92205.1_T8	NA	NA	NA	NA	NA
3326	NA	NA	NA	NA	KRX75832.1_T6	NA	NA	NA	NA	NA	NA	NA
3328	NA	NA	NA	NA	NA	NA	NA	NA	NA	NA	KRZ67926.1_T10	KRZ12325.1_T11
3329	NA	KRZ51872.1_T2	KRY49438.1_T3	KRX46572.1_T5	NA	NA	KRZ93597.1_T8	KRX53572.1_T9	KRY11431.1_T12	NA	NA	NA
3330	NA	NA	NA	NA	NA	NA	NA	KRX53596.1_T9	KRY11428.1_T12	NA	NA	NA
3331	NA	NA	NA	NA	NA	NA	NA	NA	NA	NA	NA	KRZ09389.1_T11
3332	EFV55279_T1	KRZ52272.1_T2	KRY51503.1_T3	NA	NA	NA	KRZ90958.1_T8	KRX66227.1_T9	KRY20559.1_T12	NA	NA	NA
3334	NA	NA	NA	NA	NA	NA	NA	NA	NA	TP06210_T4	NA	NA
3335	NA	KRZ62626.1_T2	NA	NA	KRX78847.1_T6	KRX17722.1_T7	KRZ91007.1_T8	NA	NA	NA	KRZ78964.1_T10	NA
3338	NA	KRZ62684.1_T2	NA	NA	NA	NA	NA	KRX53917.1_T9	NA	TP06199_T4	KRZ78924.1_T10	KRZ09385.1_T11
3339	NA	NA	KRY51496.1_T3	KRX43461.1_T5	NA	NA	NA	KRX53929.1_T9	KRY20514.1_T12	NA	NA	NA
3345	NA	NA	NA	KRX38178.1_T5	NA	KRX15277.1_T7	NA	NA	KRY09666.1_T12	TP02675_T4	NA	NA
3347	NA	NA	NA	KRX38158.1_T5	NA	KRX15272.1_T7	NA	NA	KRY09664.1_T12	NA	NA	NA
3348	NA	NA	NA	NA	NA	NA	NA	NA	NA	NA	NA	KRZ05223.1_T11
3349	NA	NA	NA	NA	NA	NA	NA	NA	KRY10095.1_T12	NA	NA	NA
3354	NA	NA	NA	NA	KRX80309.1_T6	NA	NA	NA	NA	NA	NA	NA
3356	NA	NA	NA	NA	KRX80300.1_T6	NA	NA	NA	NA	NA	NA	KRZ06283.1_T11
3357	NA	NA	NA	NA	NA	NA	NA	NA	NA	NA	NA	KRZ06291.1_T11
3358	NA	NA	NA	NA	NA	NA	NA	NA	NA	NA	NA	KRZ06257.1_T11
3360	EFV55373_T1	NA	NA	KRX44171.1_T5	NA	KRX16935.1_T7	NA	KRX65500.1_T9	KRY17520.1_T12	NA	NA	NA
3361	NA	NA	NA	NA	NA	NA	NA	NA	NA	TP12380_T4	KRZ78960.1_T10	KRZ06298.1_T11
3363	NA	KRZ52949.1_T2	NA	KRX49111.1_T5	KRX74406.1_T6	NA	NA	NA	NA	NA	NA	NA
3365	NA	NA	NA	NA	NA	KRX19170.1_T7	NA	NA	NA	NA	NA	NA
3370	NA	NA	KRY49645.1_T3	KRX49119.1_T5	KRX74397.1_T6	NA	KRZ85508.1_T8	KRX59451.1_T9	NA	NA	KRZ68831.1_T10	NA
3371	NA	KRZ56743.1_T2	KRY52668.1_T3	KRX49074.1_T5	KRX79766.1_T6	KRX19822.1_T7	KRZ94062.1_T8	KRX65561.1_T9	NA	TP05023_T4	KRZ76469.1_T10	NA
3373	NA	NA	NA	NA	KRX79731.1_T6	NA	NA	NA	NA	TP05018_T4	NA	KRZ13210.1_T11
3374	EFV55485_T1	KRZ56742.1_T2	NA	NA	NA	NA	NA	KRX65606.1_T9	KRY23605.1_T12	TP05019_T4	NA	KRZ13180.1_T11
3380	NA	KRZ61106.1_T2	KRY58299.1_T3	KRX43764.1_T5	NA	KRX26952.1_T7	KRZ88205.1_T8	KRX56411.1_T9	KRY22141.1_T12	NA	NA	KRZ13191.1_T11
3382	NA	NA	NA	NA	KRX73093.1_T6	NA	NA	NA	NA	NA	NA	NA
3383	NA	KRZ49370.1_T2	NA	NA	NA	NA	KRZ88222.1_T8	NA	NA	NA	NA	NA
3384	NA	KRZ49378.1_T2	NA	NA	NA	KRX26856.1_T7	NA	NA	NA	NA	NA	NA
3385	NA	KRZ50099.1_T2	KRY58323.1_T3	NA	NA	NA	KRZ88211.1_T8	KRX56417.1_T9	KRY22117.1_T12	TP04972_T4	KRZ72376.1_T10	NA
3386	NA	NA	NA	NA	NA	NA	NA	NA	KRY22214.1_T12	NA	NA	NA
3387	NA	NA	NA	NA	KRX73084.1_T6	KRX26840.1_T7	KRZ88252.1_T8	NA	NA	NA	NA	NA
3396	NA	KRZ62221.1_T2	NA	KRX45874.1_T5	NA	NA	KRZ92429.1_T8	KRX59908.1_T9	KRY23659.1_T12	NA	NA	KRZ12378.1_T11
3399	NA	NA	NA	NA	KRX73162.1_T6	NA	NA	NA	NA	NA	NA	NA
3400	NA	NA	NA	NA	NA	NA	NA	NA	KRY12002.1_T12	NA	KRZ72351.1_T10	NA
3403	NA	KRZ52631.1_T2	NA	NA	NA	NA	NA	NA	NA	NA	NA	NA
3404	NA	NA	NA	NA	NA	NA	NA	NA	NA	NA	NA	KRZ11686.1_T11
3406	NA	NA	NA	NA	NA	NA	NA	NA	NA	NA	NA	KRZ11682.1_T11
3409	NA	NA	NA	NA	KRX82452.1_T6	NA	NA	NA	NA	NA	NA	NA
3410	EFV55624_T1	NA	NA	NA	NA	NA	NA	NA	NA	TP09522_T4	NA	NA
3412	NA	NA	NA	NA	NA	KRX19756.1_T7	NA	NA	NA	NA	NA	NA
3414	NA	NA	NA	NA	KRX82471.1_T6	NA	NA	NA	NA	NA	NA	NA
3415	NA	KRZ60695.1_T2	NA	NA	NA	KRX21871.1_T7	NA	NA	KRY13726.1_T12	NA	NA	NA
3417	NA	NA	NA	NA	KRX82437.1_T6	NA	NA	NA	NA	NA	NA	NA
3418	NA	NA	NA	NA	NA	NA	NA	NA	KRY13747.1_T12	NA	NA	NA
3419	NA	KRZ60688.1_T2	NA	KRX48372.1_T5	NA	KRX21857.1_T7	NA	KRX68575.1_T9	NA	NA	KRZ74646.1_T10	NA
3420	NA	NA	KRY51019.1_T3	KRX48376.1_T5	NA	KRX21901.1_T7	KRZ90340.1_T8	NA	NA	NA	NA	KRZ06008.1_T11
3422	NA	NA	NA	NA	KRX82475.1_T6	NA	NA	NA	NA	NA	NA	NA
3426	NA	NA	KRY51340.1_T3	NA	NA	NA	NA	NA	NA	TP01821_T4	NA	KRZ03091.1_T11
3430	NA	KRZ55073.1_T2	NA	NA	NA	NA	NA	NA	NA	NA	NA	KRZ14001.1_T11
3435	NA	NA	NA	KRX39716.1_T5	NA	NA	NA	NA	NA	NA	NA	NA
3436	EFV55730_T1	NA	NA	NA	NA	NA	NA	NA	NA	NA	KRZ67881.1_T10	NA
3440	NA	NA	NA	KRX37747.1_T5	NA	NA	KRZ87590.1_T8	NA	NA	NA	NA	NA
3441	NA	NA	NA	KRX37749.1_T5	NA	NA	NA	NA	KRY09846.1_T12	NA	NA	NA
3442	NA	NA	KRY47091.1_T3	NA	NA	NA	NA	NA	KRY09839.1_T12	NA	NA	NA
3443	NA	KRZ50393.1_T2	KRY47090.1_T3	NA	NA	NA	KRZ87614.1_T8	KRX64256.1_T9	KRY09838.1_T12	NA	KRZ67075.1_T10	NA
3444	EFV55805_T1	NA	NA	NA	NA	KRX15768.1_T7	NA	NA	KRY17152.1_T12	TP01942_T4	KRZ73555.1_T10	KRZ14026.1_T11
3445	NA	KRZ53489.1_T2	NA	NA	NA	NA	NA	NA	NA	NA	KRZ73533.1_T10	KRZ13928.1_T11
3446	EFV55810_T1	NA	KRY60677.1_T3	NA	NA	KRX15756.1_T7	NA	KRX64482.1_T9	NA	TP01933_T4	KRZ73513.1_T10	NA
3452	NA	KRZ54748.1_T2	NA	NA	NA	NA	NA	KRX56094.1_T9	NA	NA	NA	NA
3454	EFV55867_T1	NA	NA	NA	NA	KRX18621.1_T7	KRZ89561.1_T8	NA	NA	NA	KRZ73525.1_T10	KRZ09336.1_T11
3460	NA	KRZ55536.1_T2	NA	NA	NA	NA	NA	NA	NA	NA	NA	KRZ09340.1_T11
3463	NA	NA	NA	NA	NA	NA	NA	KRX55266.1_T9	NA	NA	NA	NA
3464	EFV55906_T1	NA	KRY48971.1_T3	NA	NA	KRX18639.1_T7	KRZ89563.1_T8	NA	KRY20203.1_T12	TP01502_T4	KRZ69122.1_T10	NA
3466	NA	NA	NA	NA	NA	NA	KRZ89549.1_T8	NA	NA	NA	NA	NA
3467	NA	KRZ53317.1_T2	KRY48992.1_T3	KRX41513.1_T5	KRX74013.1_T6	KRX18630.1_T7	KRZ89533.1_T8	NA	KRY20243.1_T12	NA	NA	KRZ05752.1_T11
3473	EFV55931_T1	KRZ60307.1_T2	KRY60711.1_T3	KRX48400.1_T5	KRX84494.1_T6	KRX23132.1_T7	NA	NA	KRY23512.1_T12	NA	KRZ78280.1_T10	KRZ12476.1_T11
3474	NA	NA	NA	NA	NA	NA	NA	NA	NA	NA	NA	KRZ12474.1_T11
3479	NA	KRZ61076.1_T2	NA	KRX50108.1_T5	KRX84486.1_T6	NA	KRZ86678.1_T8	NA	NA	NA	NA	NA
3480	NA	KRZ61014.1_T2	NA	NA	KRX84445.1_T6	NA	KRZ86688.1_T8	NA	KRY22618.1_T12	NA	NA	NA
3485	NA	NA	NA	KRX40199.1_T5	NA	NA	NA	NA	NA	NA	NA	NA
3487	NA	NA	NA	NA	NA	NA	NA	NA	NA	TP00706_T4	NA	NA
3493	NA	NA	NA	NA	KRX74110.1_T6	KRX13544.1_T7	NA	NA	KRY15725.1_T12	NA	KRZ75830.1_T10	NA
3496	EFV56060_T1	KRZ54354.1_T2	KRY48946.1_T3	NA	KRX74089.1_T6	NA	NA	NA	NA	NA	KRZ75815.1_T10	NA
3498	NA	NA	NA	KRX41868.1_T5	KRX74083.1_T6	KRX13545.1_T7	KRZ96952.1_T8	KRX52956.1_T9	KRY15711.1_T12	NA	NA	NA
3499	NA	KRZ54329.1_T2	KRY48940.1_T3	KRX41884.1_T5	KRX74076.1_T6	KRX13535.1_T7	KRZ96971.1_T8	KRX52971.1_T9	KRY15713.1_T12	NA	KRZ75858.1_T10	NA
3500	NA	NA	NA	NA	KRX82789.1_T6	KRX28136.1_T7	NA	NA	KRY15696.1_T12	NA	KRZ76569.1_T10	KRZ01898.1_T11
3501	NA	KRZ62887.1_T2	KRY47892.1_T3	NA	NA	KRX28253.1_T7	KRZ97053.1_T8	KRX57206.1_T9	KRY15689.1_T12	TP00751_T4	NA	NA
3502	NA	NA	NA	NA	NA	NA	NA	NA	NA	NA	NA	KRZ07944.1_T11
3507	NA	NA	NA	NA	KRX82799.1_T6	NA	NA	NA	NA	NA	NA	NA
3509	EFV56104_T1	NA	NA	NA	KRX82776.1_T6	NA	NA	NA	NA	NA	NA	NA
3512	EFV56107_T1	NA	KRY57238.1_T3	KRX50341.1_T5	NA	NA	NA	KRX63907.1_T9	NA	NA	NA	NA
3515	NA	NA	NA	NA	KRX82816.1_T6	NA	NA	NA	NA	NA	NA	NA
3516	NA	NA	NA	NA	NA	NA	NA	NA	NA	NA	NA	KRZ15336.1_T11
3519	NA	NA	NA	NA	NA	KRX22217.1_T7	NA	NA	NA	NA	NA	KRZ15329.1_T11
3523	NA	KRZ50307.1_T2	NA	NA	KRX69159.1_T6	NA	NA	NA	NA	NA	NA	NA
3527	NA	NA	NA	NA	KRX76420.1_T6	NA	NA	NA	NA	NA	NA	NA
3530	NA	NA	NA	NA	NA	NA	NA	NA	NA	NA	KRZ78170.1_T10	NA
3531	NA	NA	NA	NA	KRX76433.1_T6	NA	NA	NA	NA	NA	NA	NA
3536	NA	NA	NA	KRX43738.1_T5	NA	KRX25378.1_T7	NA	NA	NA	TP00583_T4	NA	NA
3537	NA	NA	NA	NA	KRX73392.1_T6	NA	NA	NA	NA	NA	NA	NA
3540	NA	NA	NA	NA	NA	NA	NA	NA	KRY19247.1_T12	NA	KRZ74596.1_T10	KRZ18513.1_T11
3543	NA	NA	NA	KRX43737.1_T5	NA	NA	KRZ93041.1_T8	NA	NA	NA	NA	NA
3544	NA	NA	NA	NA	NA	KRX25372.1_T7	NA	NA	NA	NA	NA	NA
3545	EFV56247_T1	NA	KRY47790.1_T3	NA	NA	KRX25435.1_T7	KRZ97022.1_T8	KRX67473.1_T9	NA	NA	NA	NA
3549	EFV56289_T1	NA	NA	NA	NA	NA	NA	NA	NA	NA	NA	KRZ18292.1_T11
3550	EFV56290_T1	KRZ62921.1_T2	KRY60498.1_T3	KRX49937.1_T5	NA	KRX27174.1_T7	KRZ89875.1_T8	KRX62873.1_T9	KRY09396.1_T12	NA	NA	KRZ18393.1_T11
3553	NA	NA	NA	NA	NA	NA	NA	NA	KRY09397.1_T12	NA	NA	KRZ18492.1_T11
3554	NA	KRZ50927.1_T2	NA	KRX49917.1_T5	NA	NA	NA	NA	NA	NA	NA	NA
3561	NA	NA	NA	NA	NA	NA	NA	NA	KRY16397.1_T12	NA	KRZ69863.1_T10	KRZ18414.1_T11
3562	EFV56333_T1	KRZ62969.1_T2	NA	KRX36445.1_T5	NA	KRX27317.1_T7	KRZ89882.1_T8	KRX62926.1_T9	KRY16420.1_T12	TP00515_T4	KRZ69877.1_T10	KRZ18277.1_T11
3563	NA	NA	NA	NA	KRX72146.1_T6	NA	NA	NA	NA	NA	NA	NA
3565	EFV56338_T1	KRZ62982.1_T2	KRY60624.1_T3	KRX49953.1_T5	NA	NA	KRZ89911.1_T8	NA	KRY16396.1_T12	TP00518_T4	KRZ73107.1_T10	KRZ18463.1_T11
3566	NA	NA	NA	NA	NA	NA	NA	KRX62910.1_T9	NA	NA	NA	NA
3568	NA	NA	NA	NA	KRX72136.1_T6	NA	NA	NA	NA	NA	NA	KRZ18289.1_T11
3580	NA	NA	NA	NA	NA	NA	KRZ85464.1_T8	KRX52613.1_T9	NA	NA	NA	NA
3581	NA	NA	NA	NA	KRX73670.1_T6	KRX21089.1_T7	NA	NA	NA	NA	KRZ75828.1_T10	NA
3587	NA	NA	NA	NA	KRX73669.1_T6	NA	NA	KRX66751.1_T9	NA	NA	NA	KRZ13720.1_T11
3588	NA	NA	NA	NA	KRX73655.1_T6	NA	NA	NA	NA	NA	NA	NA
3590	NA	KRZ55169.1_T2	NA	NA	NA	KRX21124.1_T7	NA	NA	KRY15826.1_T12	NA	NA	NA
3595	NA	NA	NA	NA	NA	NA	NA	NA	KRY23142.1_T12	NA	NA	NA
3598	EFV56467_T1	NA	NA	NA	NA	NA	NA	NA	NA	NA	NA	KRZ16652.1_T11
3599	EFV56470_T1	KRZ51893.1_T2	NA	KRX50375.1_T5	KRX73806.1_T6	NA	KRZ92773.1_T8	NA	KRY23055.1_T12	TP00064_T4	NA	KRZ16658.1_T11
3600	NA	NA	NA	NA	KRX73795.1_T6	NA	NA	NA	KRY23048.1_T12	NA	NA	KRZ16643.1_T11
3601	NA	NA	KRY58498.1_T3	KRX50333.1_T5	NA	KRX21111.1_T7	NA	KRX62350.1_T9	NA	NA	NA	NA
3605	NA	NA	NA	NA	NA	NA	KRZ95956.1_T8	NA	NA	NA	NA	NA
3613	NA	KRZ57108.1_T2	KRY47245.1_T3	NA	NA	NA	NA	NA	NA	TP00106_T4	KRZ77408.1_T10	NA
3614	EFV56572_T1	NA	NA	NA	KRX72757.1_T6	NA	NA	NA	NA	NA	NA	NA
3615	NA	KRZ57144.1_T2	NA	NA	KRX72722.1_T6	KRX14437.1_T7	KRZ87528.1_T8	KRX56705.1_T9	NA	TP00103_T4	NA	NA
3616	NA	NA	KRY47227.1_T3	KRX36282.1_T5	KRX70003.1_T6	NA	KRZ85527.1_T8	KRX54847.1_T9	NA	NA	NA	NA
3621	NA	NA	NA	NA	NA	NA	NA	NA	NA	TP00184_T4	NA	NA
3624	NA	NA	NA	NA	NA	KRX25979.1_T7	NA	NA	KRY20283.1_T12	NA	NA	NA
3625	NA	NA	NA	NA	KRX83137.1_T6	NA	NA	NA	NA	NA	NA	NA
3627	NA	KRZ53800.1_T2	KRY61566.1_T3	KRX43245.1_T5	KRX83146.1_T6	KRX25965.1_T7	KRZ95818.1_T8	KRX67737.1_T9	KRY20281.1_T12	NA	NA	NA
3629	NA	NA	NA	NA	KRX83164.1_T6	NA	NA	NA	NA	NA	NA	NA
3635	NA	NA	NA	NA	KRX83224.1_T6	NA	NA	NA	NA	NA	NA	NA
3639	NA	KRZ63483.1_T2	NA	NA	NA	NA	KRZ98164.1_T8	KRX68775.1_T9	NA	NA	NA	NA
3640	NA	NA	NA	NA	NA	NA	NA	NA	NA	NA	NA	KRZ12001.1_T11
3642	NA	KRZ63430.1_T2	NA	NA	NA	NA	KRZ98161.1_T8	NA	NA	NA	NA	NA
3644	EFV56698_T1	NA	NA	NA	NA	NA	NA	NA	NA	NA	NA	NA
3645	NA	KRZ63490.1_T2	NA	NA	NA	NA	NA	NA	NA	NA	NA	NA
3646	NA	NA	NA	NA	KRX83223.1_T6	NA	NA	NA	NA	NA	NA	NA
3648	NA	NA	NA	NA	NA	KRX26020.1_T7	NA	NA	NA	NA	NA	NA
3649	NA	NA	KRY61586.1_T3	NA	NA	NA	KRZ97955.1_T8	KRX68838.1_T9	KRY22469.1_T12	NA	NA	NA
3650	NA	KRZ63400.1_T2	NA	NA	NA	NA	NA	NA	NA	NA	NA	NA
3658	NA	NA	KRY61348.1_T3	NA	NA	NA	NA	NA	NA	NA	NA	NA
3661	NA	NA	NA	NA	NA	NA	NA	KRX60779.1_T9	NA	NA	NA	NA
3662	NA	NA	KRY61303.1_T3	NA	NA	NA	NA	NA	NA	NA	NA	NA
3665	NA	KRZ59959.1_T2	NA	NA	NA	NA	NA	NA	NA	NA	NA	NA
3666	NA	KRZ59981.1_T2	KRY59819.1_T3	KRX47061.1_T5	KRX73878.1_T6	NA	KRZ95181.1_T8	NA	NA	TP00394_T4	NA	NA
3668	NA	NA	NA	NA	KRX73871.1_T6	NA	NA	NA	NA	NA	NA	NA
3669	NA	NA	NA	NA	NA	NA	NA	KRX68605.1_T9	NA	NA	NA	NA
3670	NA	KRZ59908.1_T2	NA	KRX47056.1_T5	NA	KRX27459.1_T7	NA	NA	NA	NA	NA	NA
3671	NA	KRZ59909.1_T2	NA	KRX47048.1_T5	KRX73849.1_T6	NA	NA	NA	KRY18568.1_T12	TP00388_T4	NA	NA
3672	NA	NA	NA	NA	NA	NA	KRZ95136.1_T8	KRX68749.1_T9	NA	NA	KRZ77705.1_T10	NA
3673	NA	NA	NA	KRX47083.1_T5	KRX73868.1_T6	NA	KRZ95166.1_T8	NA	KRY18550.1_T12	NA	KRZ69449.1_T10	NA
3674	EFV56813_T1	NA	KRY59793.1_T3	NA	NA	KRX27567.1_T7	KRZ95052.1_T8	NA	NA	NA	NA	NA
3680	NA	NA	NA	NA	NA	NA	NA	NA	NA	TP00366_T4	NA	NA
3681	NA	KRZ63455.1_T2	NA	KRX44328.1_T5	KRX75506.1_T6	NA	KRZ98043.1_T8	NA	NA	NA	NA	NA
3684	NA	NA	NA	KRX44326.1_T5	KRX75496.1_T6	NA	NA	NA	KRY19927.1_T12	TP00350_T4	NA	KRZ16262.1_T11
3685	NA	KRZ63378.1_T2	NA	NA	NA	NA	NA	NA	NA	NA	NA	NA
3686	NA	NA	KRY61327.1_T3	NA	NA	NA	NA	NA	KRY19936.1_T12	NA	NA	NA
3688	EFV56846_T1	NA	KRY61320.1_T3	NA	KRX80955.1_T6	KRX27509.1_T7	KRZ98111.1_T8	NA	KRY19914.1_T12	NA	NA	NA
3690	NA	NA	NA	NA	KRX80939.1_T6	NA	NA	NA	NA	NA	NA	NA
3693	NA	KRZ63415.1_T2	KRY61376.1_T3	NA	KRX80905.1_T6	NA	KRZ98129.1_T8	KRX60772.1_T9	NA	NA	NA	NA
3694	NA	KRZ63323.1_T2	NA	NA	NA	KRX27369.1_T7	KRZ97887.1_T8	NA	NA	NA	NA	NA
3699	NA	NA	NA	KRX49515.1_T5	NA	NA	NA	NA	NA	NA	NA	NA
3700	NA	KRZ63422.1_T2	NA	NA	KRX80965.1_T6	KRX27372.1_T7	NA	NA	NA	NA	NA	NA
3703	NA	KRZ51125.1_T2	NA	NA	NA	KRX27548.1_T7	KRZ83023.1_T8	NA	KRY18585.1_T12	NA	NA	NA
3705	NA	NA	NA	NA	NA	NA	NA	NA	NA	NA	KRZ77728.1_T10	NA
3706	NA	NA	NA	NA	KRX83971.1_T6	NA	NA	NA	NA	NA	NA	NA
3707	NA	KRZ59976.1_T2	NA	KRX47097.1_T5	NA	NA	KRZ95168.1_T8	NA	NA	TP00418_T4	NA	NA
3710	EFV56902_T1	NA	NA	NA	NA	NA	NA	NA	NA	NA	NA	NA
3711	EFV56912_T1	NA	NA	NA	NA	NA	NA	NA	NA	NA	NA	NA
3714	NA	NA	KRY46646.1_T3	NA	NA	NA	NA	NA	KRY08575.1_T12	NA	NA	KRZ17355.1_T11
3716	NA	KRZ59013.1_T2	NA	NA	NA	NA	NA	NA	KRY21135.1_T12	TP00014_T4	NA	NA
3717	NA	NA	NA	NA	NA	NA	NA	NA	KRY21101.1_T12	NA	NA	NA
3722	NA	NA	KRY59746.1_T3	NA	NA	NA	KRZ87747.1_T8	NA	NA	NA	NA	NA
3724	NA	NA	NA	NA	KRX83976.1_T6	KRX27463.1_T7	KRZ87717.1_T8	NA	NA	NA	NA	NA
3728	NA	NA	NA	KRX34305.1_T5	NA	NA	NA	NA	NA	NA	NA	NA
3729	NA	KRZ49596.1_T2	NA	NA	NA	NA	KRZ95117.1_T8	NA	NA	NA	NA	NA
3730	NA	NA	KRY59742.1_T3	KRX49462.1_T5	KRX74217.1_T6	KRX15985.1_T7	KRZ95145.1_T8	KRX64577.1_T9	NA	NA	NA	NA
3733	NA	NA	NA	NA	NA	NA	NA	NA	NA	TP06931_T4	NA	NA
3735	NA	NA	NA	NA	KRX74203.1_T6	NA	KRZ95044.1_T8	NA	KRY10035.1_T12	NA	NA	NA
3737	NA	KRZ63135.1_T2	NA	NA	NA	NA	NA	NA	NA	NA	NA	NA
3741	NA	KRZ63078.1_T2	NA	KRX40764.1_T5	NA	NA	NA	NA	NA	NA	NA	NA
3743	NA	NA	NA	KRX40757.1_T5	KRX83559.1_T6	KRX23243.1_T7	KRZ88138.1_T8	NA	KRY23894.1_T12	NA	NA	NA
3746	NA	NA	KRY59312.1_T3	NA	KRX83548.1_T6	NA	NA	NA	KRY23975.1_T12	NA	NA	KRZ14789.1_T11
3748	NA	NA	KRY59324.1_T3	KRX48005.1_T5	KRX83646.1_T6	KRX23300.1_T7	NA	NA	NA	NA	KRZ79915.1_T10	NA
3749	EFV57096_T1	NA	NA	NA	KRX83544.1_T6	NA	NA	NA	NA	NA	NA	NA
3751	NA	NA	NA	NA	KRX83541.1_T6	NA	NA	NA	NA	TP05556_T4	KRZ80107.1_T10	KRZ14728.1_T11
3752	NA	NA	NA	NA	NA	NA	KRZ87959.1_T8	KRX57266.1_T9	NA	TP05538_T4	NA	NA
3754	NA	KRZ63084.1_T2	NA	NA	NA	KRX23329.1_T7	NA	NA	NA	TP05542_T4	NA	NA
3756	EFV57131_T1	NA	KRY59200.1_T3	NA	KRX83573.1_T6	NA	KRZ87967.1_T8	KRX57259.1_T9	NA	TP05537_T4	NA	NA
3757	NA	NA	NA	NA	NA	NA	NA	KRX53555.1_T9	NA	NA	KRZ80041.1_T10	NA
3759	EFV57138_T1	KRZ63156.1_T2	KRY59228.1_T3	KRX39127.1_T5	NA	KRX23272.1_T7	KRZ87946.1_T8	KRX53569.1_T9	KRY23863.1_T12	NA	NA	NA
3762	NA	KRZ63098.1_T2	NA	NA	NA	NA	NA	NA	NA	NA	NA	NA
3765	NA	NA	NA	NA	KRX71572.1_T6	NA	NA	NA	NA	NA	NA	NA
3766	EFV57160_T1	NA	KRY59270.1_T3	NA	NA	NA	NA	NA	NA	NA	KRZ80035.1_T10	KRZ14745.1_T11
3768	NA	NA	NA	NA	NA	NA	NA	KRX57284.1_T9	KRY21310.1_T12	NA	NA	NA
3770	NA	NA	NA	NA	KRX81952.1_T6	NA	NA	NA	NA	NA	NA	KRZ05197.1_T11
3771	NA	NA	NA	NA	KRX82020.1_T6	NA	NA	NA	NA	NA	NA	NA
3777	NA	KRZ62289.1_T2	NA	NA	NA	NA	NA	NA	NA	NA	NA	KRZ14716.1_T11
3788	NA	NA	NA	NA	KRX82033.1_T6	NA	NA	NA	NA	NA	NA	NA
3791	NA	KRZ62324.1_T2	NA	NA	KRX81980.1_T6	NA	NA	NA	NA	NA	KRZ76319.1_T10	NA
3792	NA	KRZ62272.1_T2	NA	NA	NA	NA	NA	NA	NA	NA	NA	NA
3793	NA	KRZ62337.1_T2	NA	NA	NA	NA	NA	NA	NA	NA	NA	NA
3794	NA	NA	NA	NA	KRX82026.1_T6	NA	NA	NA	NA	NA	KRZ76369.1_T10	NA
3797	NA	KRZ58193.1_T2	NA	NA	NA	NA	NA	NA	NA	NA	NA	NA
3802	NA	NA	NA	NA	NA	KRX27233.1_T7	NA	NA	NA	NA	NA	KRZ16109.1_T11
3804	NA	NA	NA	NA	KRX84053.1_T6	NA	NA	NA	NA	NA	KRZ76334.1_T10	KRZ16153.1_T11
3805	NA	NA	NA	NA	NA	NA	NA	NA	NA	NA	KRZ70997.1_T10	KRZ16077.1_T11
3808	NA	NA	NA	NA	NA	NA	NA	KRX58556.1_T9	NA	NA	NA	NA
3810	NA	NA	NA	NA	KRX83985.1_T6	NA	NA	NA	NA	TP06545_T4	NA	NA
3811	NA	NA	NA	NA	KRX71425.1_T6	KRX13884.1_T7	NA	NA	NA	TP06550_T4	NA	NA
3813	NA	NA	NA	NA	NA	KRX13875.1_T7	NA	NA	NA	NA	NA	NA
3814	NA	KRZ53675.1_T2	NA	KRX36875.1_T5	KRX76013.1_T6	NA	KRZ97785.1_T8	NA	KRY21233.1_T12	NA	NA	KRZ16204.1_T11
3815	NA	NA	NA	NA	NA	NA	KRZ97766.1_T8	NA	NA	NA	NA	NA
3818	EFV57322_T1	NA	NA	NA	KRX76064.1_T6	KRX27163.1_T7	NA	KRX58532.1_T9	NA	NA	NA	NA
3828	NA	NA	NA	NA	KRX76806.1_T6	NA	NA	NA	NA	NA	NA	NA
3829	NA	KRZ53347.1_T2	NA	NA	NA	NA	NA	NA	NA	NA	NA	NA
3831	NA	NA	NA	NA	NA	NA	NA	NA	NA	NA	KRZ74114.1_T10	KRZ19073.1_T11
3835	EFV57390_T1	NA	NA	NA	NA	NA	NA	NA	NA	NA	NA	NA
3836	EFV57391_T1	NA	KRY55557.1_T3	KRX46306.1_T5	KRX69671.1_T6	NA	NA	KRX63007.1_T9	KRY12363.1_T12	TP06517_T4	KRZ74183.1_T10	KRZ19357.1_T11
3839	EFV57398_T1	KRZ59335.1_T2	KRY51140.1_T3	KRX38015.1_T5	KRX72326.1_T6	NA	KRZ93309.1_T8	KRX53865.1_T9	KRY14400.1_T12	NA	NA	KRZ19099.1_T11
3840	NA	NA	KRY51154.1_T3	KRX38032.1_T5	KRX72338.1_T6	NA	KRZ93356.1_T8	KRX53840.1_T9	KRY14396.1_T12	NA	NA	NA
3845	NA	KRZ59323.1_T2	NA	NA	KRX72321.1_T6	KRX25710.1_T7	NA	NA	KRY14397.1_T12	NA	NA	NA
3847	NA	KRZ59303.1_T2	NA	NA	NA	NA	NA	NA	NA	NA	NA	NA
3848	NA	NA	NA	NA	KRX72315.1_T6	NA	NA	NA	NA	NA	NA	NA
3849	NA	NA	NA	NA	NA	NA	KRZ93429.1_T8	NA	NA	NA	NA	NA
3851	NA	KRZ51660.1_T2	NA	KRX50801.1_T5	KRX82656.1_T6	NA	NA	NA	NA	NA	NA	NA
3854	NA	NA	NA	NA	NA	NA	NA	NA	NA	NA	KRZ71929.1_T10	NA
3855	NA	NA	NA	NA	KRX69629.1_T6	NA	NA	NA	NA	NA	NA	NA
3856	EFV57440_T1	KRZ60256.1_T2	KRY60960.1_T3	KRX50769.1_T5	NA	NA	NA	KRX68501.1_T9	NA	NA	NA	NA
3859	NA	KRZ60265.1_T2	KRY60957.1_T3	KRX50788.1_T5	KRX82717.1_T6	NA	KRZ96334.1_T8	KRX68146.1_T9	KRY17095.1_T12	NA	KRZ79782.1_T10	KRZ19228.1_T11
3861	NA	NA	NA	NA	NA	KRX25704.1_T7	NA	NA	NA	TP06405_T4	KRZ79745.1_T10	KRZ19060.1_T11
3871	NA	NA	NA	NA	NA	KRX25599.1_T7	KRZ96401.1_T8	NA	KRY16342.1_T12	NA	NA	NA
3874	NA	NA	NA	NA	NA	NA	NA	NA	NA	NA	KRZ71968.1_T10	NA
3876	NA	NA	NA	KRX50874.1_T5	KRX82663.1_T6	NA	NA	NA	NA	NA	NA	NA
3877	NA	NA	NA	NA	NA	NA	NA	NA	KRY17098.1_T12	NA	NA	NA
3885	NA	NA	NA	NA	KRX85737.1_T6	NA	NA	KRX64808.1_T9	NA	NA	NA	NA
3886	NA	NA	NA	NA	NA	NA	NA	KRX64859.1_T9	KRY19625.1_T12	NA	NA	NA
3889	NA	KRZ61881.1_T2	NA	NA	NA	NA	NA	NA	NA	NA	NA	NA
3891	NA	KRZ61875.1_T2	NA	NA	KRX85664.1_T6	NA	NA	NA	NA	NA	NA	NA
3894	EFV57541_T1	NA	KRY60891.1_T3	NA	KRX85536.1_T6	NA	NA	KRX64874.1_T9	NA	TP06366_T4	NA	NA
3895	NA	NA	NA	KRX50745.1_T5	KRX85690.1_T6	NA	NA	NA	NA	NA	NA	NA
3896	EFV57546_T1	NA	NA	NA	NA	KRX27750.1_T7	NA	NA	NA	NA	NA	NA
3900	NA	NA	NA	NA	NA	KRX27788.1_T7	NA	NA	NA	NA	NA	NA
3901	NA	NA	KRY56686.1_T3	NA	KRX85583.1_T6	NA	NA	NA	KRY17619.1_T12	NA	KRZ80721.1_T10	NA
3902	NA	NA	NA	NA	KRX85688.1_T6	KRX27824.1_T7	NA	NA	KRY17572.1_T12	TP06304_T4	NA	KRZ19070.1_T11
3903	NA	NA	NA	NA	NA	NA	NA	NA	NA	TP06305_T4	KRZ81036.1_T10	NA
3904	NA	NA	NA	NA	NA	NA	NA	NA	KRY17610.1_T12	TP06306_T4	NA	KRZ19085.1_T11
3907	NA	NA	NA	NA	KRX85596.1_T6	NA	NA	NA	NA	NA	NA	NA
3910	NA	KRZ58525.1_T2	KRY56668.1_T3	KRX48882.1_T5	KRX85722.1_T6	NA	KRZ88734.1_T8	NA	NA	NA	NA	NA
3913	NA	NA	NA	KRX48891.1_T5	NA	NA	NA	NA	NA	NA	NA	NA
3915	NA	NA	NA	NA	KRX85601.1_T6	NA	NA	NA	NA	NA	NA	NA
3916	NA	NA	NA	NA	NA	NA	NA	NA	NA	TP06286_T4	NA	NA
3923	NA	NA	KRY60536.1_T3	KRX48956.1_T5	NA	NA	NA	KRX61979.1_T9	NA	NA	NA	NA
3924	NA	NA	NA	NA	KRX78117.1_T6	NA	NA	NA	NA	NA	NA	NA
3925	EFV57649_T1	NA	KRY60547.1_T3	NA	NA	KRX27663.1_T7	NA	NA	KRY11599.1_T12	NA	NA	NA
3926	NA	KRZ61831.1_T2	KRY60529.1_T3	KRX48962.1_T5	KRX71691.1_T6	KRX27768.1_T7	KRZ88572.1_T8	KRX62003.1_T9	KRY11596.1_T12	TP09439_T4	KRZ80166.1_T10	NA
3931	NA	KRZ49568.1_T2	NA	KRX37130.1_T5	KRX85607.1_T6	NA	KRZ93399.1_T8	NA	NA	TP09418_T4	KRZ67339.1_T10	NA
3932	NA	KRZ49100.1_T2	NA	NA	NA	KRX14194.1_T7	NA	NA	NA	NA	NA	NA
3935	NA	NA	NA	NA	KRX85706.1_T6	NA	NA	NA	NA	NA	NA	NA
3939	EFV57730_T1	KRZ54695.1_T2	NA	NA	NA	NA	NA	NA	NA	NA	NA	KRZ14876.1_T11
3943	NA	NA	NA	KRX48995.1_T5	NA	NA	KRZ97712.1_T8	NA	KRY23351.1_T12	NA	NA	NA
3944	EFV57782_T1	NA	NA	KRX49003.1_T5	NA	KRX17674.1_T7	NA	NA	KRY23232.1_T12	NA	NA	NA
3946	NA	NA	NA	KRX49025.1_T5	NA	NA	NA	NA	NA	NA	KRZ79737.1_T10	NA
3948	NA	NA	NA	NA	NA	NA	NA	NA	NA	TP04393_T4	NA	NA
3950	NA	NA	NA	NA	KRX85728.1_T6	KRX25773.1_T7	NA	NA	KRY23284.1_T12	TP04389_T4	NA	NA
3952	NA	NA	NA	NA	NA	NA	NA	NA	NA	TP04385_T4	NA	NA
3953	NA	NA	NA	NA	NA	NA	NA	NA	NA	TP04383_T4	NA	NA
3954	NA	NA	NA	NA	NA	NA	NA	NA	NA	NA	NA	KRZ14856.1_T11
3956	NA	NA	KRY57463.1_T3	KRX49012.1_T5	NA	KRX25744.1_T7	KRZ97790.1_T8	KRX68586.1_T9	NA	TP04377_T4	NA	KRZ14839.1_T11
3957	NA	NA	NA	NA	KRX85488.1_T6	NA	NA	NA	NA	NA	NA	NA
3958	NA	NA	KRY57447.1_T3	KRX49036.1_T5	NA	NA	KRZ97616.1_T8	NA	KRY23247.1_T12	NA	KRZ77734.1_T10	KRZ14880.1_T11
3961	NA	NA	NA	NA	NA	NA	NA	NA	NA	TP04413_T4	NA	NA
3963	NA	NA	NA	KRX50182.1_T5	NA	NA	NA	NA	NA	TP04408_T4	KRZ79101.1_T10	NA
3967	NA	NA	NA	NA	NA	NA	NA	NA	NA	NA	NA	KRZ09989.1_T11
3970	NA	NA	NA	NA	KRX76239.1_T6	NA	NA	NA	NA	NA	NA	NA
3973	NA	NA	KRY58752.1_T3	KRX47724.1_T5	NA	NA	NA	NA	KRY23920.1_T12	NA	NA	NA
3974	NA	KRZ59553.1_T2	NA	NA	NA	NA	KRZ96305.1_T8	NA	NA	NA	NA	NA
3977	NA	NA	NA	KRX50231.1_T5	NA	NA	NA	NA	NA	NA	NA	NA
3978	NA	NA	KRY58817.1_T3	NA	NA	NA	KRZ96331.1_T8	KRX62483.1_T9	NA	NA	NA	NA
3980	NA	KRZ59595.1_T2	NA	NA	NA	NA	NA	NA	KRY23783.1_T12	NA	NA	NA
3983	NA	NA	NA	KRX47662.1_T5	KRX76240.1_T6	NA	NA	NA	NA	NA	NA	NA
3984	NA	NA	NA	NA	NA	NA	NA	NA	NA	NA	NA	KRZ18604.1_T11
3986	NA	NA	NA	NA	NA	NA	NA	KRX67032.1_T9	NA	NA	NA	NA
3990	NA	NA	NA	NA	KRX76764.1_T6	NA	NA	NA	NA	NA	NA	NA
3992	NA	KRZ57878.1_T2	NA	NA	NA	NA	NA	NA	NA	NA	NA	NA
3993	NA	NA	KRY53024.1_T3	NA	NA	KRX26622.1_T7	NA	KRX58612.1_T9	KRY09426.1_T12	TP07708_T4	NA	NA
3998	NA	KRZ57836.1_T2	KRY52987.1_T3	KRX39624.1_T5	NA	KRX16417.1_T7	KRZ98160.1_T8	NA	KRY22860.1_T12	NA	NA	KRZ17596.1_T11
3999	NA	NA	NA	NA	KRX76580.1_T6	NA	NA	NA	NA	NA	NA	KRZ17657.1_T11
4000	NA	KRZ57871.1_T2	NA	NA	KRX76565.1_T6	NA	KRZ97900.1_T8	NA	NA	TP07725_T4	KRZ80656.1_T10	KRZ07146.1_T11
4001	NA	KRZ57859.1_T2	NA	NA	NA	KRX16447.1_T7	NA	NA	NA	NA	NA	NA
4004	NA	NA	KRY53033.1_T3	KRX40974.1_T5	KRX76569.1_T6	KRX16423.1_T7	KRZ98154.1_T8	NA	NA	TP07735_T4	KRZ80462.1_T10	KRZ07138.1_T11
4008	NA	NA	NA	NA	KRX72719.1_T6	NA	NA	NA	NA	NA	NA	NA
4012	NA	KRZ57867.1_T2	NA	NA	NA	KRX16420.1_T7	NA	KRX58649.1_T9	KRY22922.1_T12	TP07753_T4	KRZ80416.1_T10	NA
4015	NA	NA	NA	NA	KRX75410.1_T6	NA	NA	NA	NA	NA	NA	NA
4020	NA	NA	KRY56243.1_T3	NA	NA	NA	KRZ95751.1_T8	KRX67022.1_T9	KRY22838.1_T12	TP07773_T4	KRZ80521.1_T10	KRZ05669.1_T11
4024	NA	KRZ55224.1_T2	NA	NA	KRX81614.1_T6	KRX26609.1_T7	NA	KRX56955.1_T9	NA	NA	NA	NA
4025	NA	KRZ55230.1_T2	NA	NA	KRX81620.1_T6	NA	NA	NA	NA	NA	KRZ80550.1_T10	NA
4026	NA	NA	NA	NA	NA	NA	NA	NA	KRY20801.1_T12	NA	NA	NA
4030	NA	NA	NA	KRX45091.1_T5	NA	NA	NA	NA	NA	NA	NA	NA
4032	NA	NA	NA	KRX40810.1_T5	KRX72495.1_T6	NA	KRZ94677.1_T8	NA	KRY14855.1_T12	NA	KRZ72509.1_T10	KRZ18922.1_T11
4035	NA	KRZ50063.1_T2	KRY50521.1_T3	KRX40800.1_T5	NA	NA	KRZ94701.1_T8	NA	KRY09163.1_T12	NA	NA	NA
4036	NA	KRZ56700.1_T2	NA	NA	NA	NA	NA	NA	NA	NA	NA	NA
4037	NA	NA	NA	NA	NA	NA	NA	KRX68452.1_T9	NA	NA	NA	KRZ17582.1_T11
4038	NA	KRZ56698.1_T2	NA	NA	NA	NA	NA	NA	NA	NA	NA	NA
4039	NA	NA	KRY53346.1_T3	NA	KRX81684.1_T6	NA	NA	NA	NA	NA	NA	NA
4040	NA	KRZ56682.1_T2	NA	KRX47323.1_T5	KRX81584.1_T6	NA	KRZ94556.1_T8	KRX68385.1_T9	NA	NA	NA	NA
4043	NA	NA	NA	KRX47366.1_T5	NA	NA	NA	NA	NA	NA	NA	NA
4045	NA	NA	KRY53332.1_T3	KRX47304.1_T5	NA	KRX18181.1_T7	NA	NA	KRY20777.1_T12	NA	NA	NA
4046	NA	NA	NA	NA	NA	NA	NA	NA	NA	NA	NA	KRZ17548.1_T11
4048	NA	NA	NA	NA	KRX81661.1_T6	NA	NA	NA	NA	NA	NA	KRZ17610.1_T11
4050	EFV58117_T1	KRZ56713.1_T2	NA	NA	KRX81610.1_T6	NA	KRZ94574.1_T8	NA	KRY20812.1_T12	NA	NA	NA
4052	EFV58123_T1	NA	NA	NA	NA	NA	NA	NA	NA	NA	NA	NA
4053	NA	NA	NA	NA	KRX78802.1_T6	NA	NA	NA	KRY14844.1_T12	TP04685_T4	NA	KRZ18621.1_T11
4054	NA	NA	NA	KRX47750.1_T5	NA	NA	NA	NA	NA	NA	NA	KRZ18832.1_T11
4055	NA	NA	NA	NA	KRX78770.1_T6	NA	NA	NA	NA	NA	NA	NA
4057	NA	KRZ56061.1_T2	NA	NA	KRX77988.1_T6	NA	NA	NA	NA	NA	NA	NA
4061	NA	KRZ49219.1_T2	KRY52383.1_T3	KRX35354.1_T5	NA	KRX27094.1_T7	KRZ94697.1_T8	KRX52089.1_T9	KRY22607.1_T12	NA	NA	NA
4064	NA	NA	NA	NA	NA	NA	NA	NA	NA	NA	NA	KRZ18573.1_T11
4066	NA	NA	NA	NA	KRX78767.1_T6	NA	NA	NA	KRY22553.1_T12	NA	NA	NA
4067	NA	NA	NA	NA	KRX78762.1_T6	NA	NA	NA	NA	NA	NA	NA
4071	NA	NA	KRY48081.1_T3	NA	NA	NA	NA	NA	KRY22612.1_T12	TP04665_T4	KRZ79771.1_T10	KRZ18726.1_T11
4075	NA	NA	NA	NA	KRX79543.1_T6	NA	NA	NA	NA	NA	NA	NA
4076	NA	KRZ56155.1_T2	NA	NA	NA	KRX24446.1_T7	NA	NA	KRY22547.1_T12	NA	NA	NA
4078	NA	NA	NA	KRX40290.1_T5	NA	NA	NA	NA	NA	NA	NA	NA
4079	NA	NA	NA	NA	KRX75029.1_T6	NA	NA	NA	NA	NA	KRZ79698.1_T10	KRZ18701.1_T11
4080	NA	KRZ50769.1_T2	NA	NA	KRX75050.1_T6	KRX24448.1_T7	KRZ94706.1_T8	NA	NA	NA	NA	NA
4086	NA	NA	NA	NA	NA	NA	NA	NA	KRY22677.1_T12	TP04620_T4	NA	NA
4087	NA	KRZ53211.1_T2	NA	KRX41961.1_T5	KRX79532.1_T6	KRX27149.1_T7	KRZ88663.1_T8	KRX58992.1_T9	KRY22684.1_T12	NA	NA	KRZ18829.1_T11
4094	NA	NA	NA	NA	KRX79527.1_T6	NA	NA	NA	NA	NA	NA	NA
4095	EFV58236_T1	NA	KRY54262.1_T3	KRX37359.1_T5	NA	NA	KRZ88657.1_T8	NA	KRY22527.1_T12	TP04608_T4	KRZ79731.1_T10	KRZ18656.1_T11
4096	NA	KRZ61179.1_T2	NA	NA	NA	NA	NA	NA	NA	NA	NA	NA
4099	NA	NA	NA	NA	NA	NA	KRZ97776.1_T8	NA	NA	NA	NA	KRZ18633.1_T11
4101	NA	NA	NA	NA	NA	KRX23856.1_T7	NA	NA	NA	NA	NA	NA
4102	NA	NA	NA	KRX49369.1_T5	NA	NA	NA	NA	NA	NA	NA	KRZ18599.1_T11
4104	NA	NA	NA	NA	KRX84655.1_T6	NA	NA	NA	NA	NA	NA	NA
4105	NA	NA	NA	NA	KRX84560.1_T6	NA	NA	KRX68503.1_T9	NA	NA	NA	NA
4106	NA	NA	NA	NA	NA	KRX23864.1_T7	NA	NA	NA	NA	NA	NA
4110	NA	KRZ61204.1_T2	NA	NA	NA	NA	KRZ97652.1_T8	NA	NA	TP04573_T4	NA	NA
4111	EFV58275_T1	NA	NA	NA	KRX84559.1_T6	NA	NA	KRX68412.1_T9	KRY22003.1_T12	NA	NA	NA
4113	NA	NA	NA	NA	NA	NA	NA	NA	NA	NA	NA	KRZ18732.1_T11
4114	NA	NA	NA	NA	NA	NA	NA	NA	NA	NA	NA	KRZ18861.1_T11
4115	NA	NA	NA	NA	KRX79599.1_T6	NA	NA	NA	NA	NA	NA	NA
4117	NA	NA	NA	NA	NA	NA	NA	NA	KRY21956.1_T12	TP04516_T4	KRZ79166.1_T10	NA
4118	NA	NA	KRY60135.1_T3	NA	NA	NA	NA	KRX68447.1_T9	NA	NA	KRZ79094.1_T10	NA
4119	EFV58302_T1	NA	NA	KRX49360.1_T5	NA	KRX19248.1_T7	KRZ97574.1_T8	KRX68181.1_T9	KRY21952.1_T12	TP04525_T4	NA	NA
4121	NA	NA	NA	NA	KRX84629.1_T6	NA	NA	NA	NA	NA	NA	NA
4125	NA	NA	NA	NA	NA	KRX23923.1_T7	NA	NA	NA	NA	NA	NA
4127	EFV58317_T1	NA	NA	NA	NA	NA	NA	NA	NA	NA	NA	NA
4128	NA	NA	NA	NA	KRX70426.1_T6	NA	NA	KRX68439.1_T9	NA	NA	NA	NA
4129	NA	NA	NA	NA	NA	NA	NA	NA	NA	NA	KRZ70586.1_T10	NA
4131	NA	NA	NA	NA	KRX84643.1_T6	NA	NA	NA	NA	NA	NA	NA
4135	NA	KRZ50203.1_T2	KRY59953.1_T3	NA	NA	NA	KRZ85678.1_T8	KRX68245.1_T9	KRY22021.1_T12	NA	NA	NA
4138	NA	NA	NA	NA	KRX84563.1_T6	NA	NA	NA	NA	TP04509_T4	NA	NA
4141	NA	KRZ60992.1_T2	NA	NA	KRX84670.1_T6	NA	NA	NA	NA	NA	NA	NA
4142	NA	KRZ60981.1_T2	KRY60030.1_T3	KRX35582.1_T5	KRX84568.1_T6	NA	KRZ85655.1_T8	NA	KRY21978.1_T12	NA	NA	NA
4144	NA	NA	KRY45752.1_T3	KRX40179.1_T5	KRX78417.1_T6	NA	KRZ83315.1_T8	NA	KRY15380.1_T12	NA	KRZ78709.1_T10	KRZ16861.1_T11
4145	NA	NA	NA	NA	NA	NA	NA	NA	NA	NA	KRZ78669.1_T10	NA
4148	EFV58368_T1	NA	NA	KRX40178.1_T5	NA	NA	NA	NA	NA	TP07849_T4	KRZ78698.1_T10	NA
4151	NA	NA	NA	KRX40172.1_T5	KRX78412.1_T6	KRX22815.1_T7	NA	NA	KRY15365.1_T12	TP07845_T4	NA	NA
4155	NA	NA	NA	NA	KRX78369.1_T6	NA	KRZ85767.1_T8	NA	KRY15370.1_T12	NA	NA	NA
4158	NA	NA	NA	KRX40261.1_T5	KRX78432.1_T6	NA	NA	KRX60384.1_T9	KRY15406.1_T12	NA	NA	NA
4159	NA	KRZ57142.1_T2	NA	NA	NA	NA	NA	NA	NA	NA	NA	KRZ16891.1_T11
4160	EFV58408_T1	NA	KRY60423.1_T3	NA	NA	KRX22721.1_T7	KRZ88033.1_T8	NA	KRY14725.1_T12	TP07919_T4	KRZ70963.1_T10	KRZ16801.1_T11
4163	EFV58415_T1	NA	NA	NA	NA	NA	NA	NA	NA	NA	NA	NA
4165	NA	KRZ57112.1_T2	NA	NA	NA	NA	KRZ88056.1_T8	KRX68732.1_T9	NA	TP07911_T4	KRZ70965.1_T10	KRZ16806.1_T11
4174	NA	KRZ49394.1_T2	NA	NA	NA	NA	KRZ88003.1_T8	NA	NA	NA	KRZ70949.1_T10	NA
4176	NA	KRZ48900.1_T2	NA	NA	NA	NA	NA	NA	NA	NA	KRZ70926.1_T10	KRZ16842.1_T11
4177	NA	KRZ48903.1_T2	NA	NA	NA	KRX21037.1_T7	NA	NA	NA	NA	KRZ70944.1_T10	NA
4179	NA	NA	NA	KRX42587.1_T5	NA	KRX21885.1_T7	NA	NA	NA	NA	NA	NA
4186	NA	NA	KRY49042.1_T3	NA	NA	NA	NA	NA	NA	NA	NA	KRZ05450.1_T11
4187	NA	NA	NA	NA	NA	NA	NA	NA	NA	TP08035_T4	NA	NA
4189	NA	NA	KRY49991.1_T3	NA	NA	KRX21840.1_T7	NA	KRX65993.1_T9	KRY20136.1_T12	TP08029_T4	KRZ79289.1_T10	KRZ05459.1_T11
4190	NA	NA	NA	KRX46819.1_T5	NA	NA	KRZ91918.1_T8	KRX65977.1_T9	NA	NA	NA	NA
4191	NA	NA	NA	KRX46812.1_T5	KRX71424.1_T6	KRX21803.1_T7	KRZ91946.1_T8	KRX65981.1_T9	KRY20110.1_T12	NA	KRZ79342.1_T10	KRZ08373.1_T11
4192	NA	NA	NA	KRX46859.1_T5	NA	NA	NA	KRX66069.1_T9	NA	NA	NA	NA
4198	EFV58549_T1	NA	NA	NA	KRX76865.1_T6	NA	NA	NA	KRY20087.1_T12	NA	NA	NA
4203	NA	NA	NA	NA	NA	KRX20974.1_T7	NA	NA	NA	NA	NA	KRZ08359.1_T11
4204	NA	NA	NA	NA	KRX76887.1_T6	NA	NA	NA	NA	NA	NA	NA
4206	NA	NA	NA	NA	NA	NA	NA	NA	NA	NA	NA	KRZ08335.1_T11
4207	NA	KRZ56615.1_T2	NA	NA	NA	NA	NA	NA	NA	NA	NA	NA
4209	NA	NA	NA	NA	NA	NA	NA	NA	KRY14812.1_T12	NA	NA	NA
4214	EFV58605_T1	KRZ56654.1_T2	NA	NA	NA	NA	KRZ92176.1_T8	NA	NA	NA	NA	NA
4217	NA	NA	NA	KRX38902.1_T5	NA	NA	KRZ92555.1_T8	KRX67017.1_T9	NA	NA	NA	NA
4218	NA	NA	NA	NA	KRX76780.1_T6	KRX14770.1_T7	NA	NA	NA	NA	NA	NA
4220	NA	NA	NA	NA	KRX76792.1_T6	NA	NA	NA	NA	NA	NA	NA
4222	NA	NA	NA	NA	KRX71656.1_T6	NA	NA	KRX67041.1_T9	NA	NA	NA	NA
4223	NA	NA	NA	NA	KRX71629.1_T6	NA	NA	NA	NA	NA	NA	NA
4226	NA	KRZ58432.1_T2	NA	KRX37952.1_T5	KRX71637.1_T6	NA	KRZ83862.1_T8	NA	NA	NA	NA	NA
4227	NA	KRZ51736.1_T2	KRY58558.1_T3	KRX47512.1_T5	NA	KRX24940.1_T7	KRZ92570.1_T8	KRX67091.1_T9	KRY18278.1_T12	TP09205_T4	KRZ70475.1_T10	KRZ18128.1_T11
4228	NA	NA	NA	KRX47510.1_T5	KRX73518.1_T6	NA	KRZ92501.1_T8	NA	KRY18235.1_T12	NA	NA	NA
4230	NA	NA	NA	NA	KRX73500.1_T6	NA	NA	NA	NA	NA	NA	NA
4235	NA	NA	KRY58590.1_T3	KRX47468.1_T5	NA	NA	KRZ92487.1_T8	NA	NA	NA	KRZ70479.1_T10	NA
4243	NA	KRZ60127.1_T2	NA	NA	KRX77079.1_T6	NA	NA	NA	NA	NA	NA	NA
4245	NA	NA	NA	NA	NA	NA	NA	NA	NA	NA	NA	KRZ18203.1_T11
4246	NA	NA	NA	NA	KRX77053.1_T6	NA	NA	NA	NA	NA	NA	NA
4248	NA	KRZ60132.1_T2	KRY47441.1_T3	KRX47018.1_T5	KRX70322.1_T6	KRX25026.1_T7	KRZ92586.1_T8	KRX64680.1_T9	KRY09503.1_T12	TP09197_T4	NA	NA
4249	EFV58722_T1	NA	NA	NA	NA	NA	NA	KRX62343.1_T9	NA	TP09199_T4	NA	NA
4250	NA	NA	NA	NA	NA	NA	NA	NA	NA	TP09200_T4	NA	NA
4252	NA	KRZ50903.1_T2	NA	NA	NA	NA	NA	NA	NA	NA	NA	NA
4254	NA	NA	NA	KRX34361.1_T5	NA	NA	NA	NA	NA	NA	KRZ76901.1_T10	NA
4255	NA	KRZ50904.1_T2	NA	NA	NA	NA	NA	NA	NA	NA	NA	NA
4256	NA	KRZ50897.1_T2	NA	NA	NA	NA	NA	NA	NA	TP09169_T4	NA	NA
4257	EFV58740_T1	NA	NA	NA	NA	NA	NA	NA	NA	NA	NA	NA
4261	NA	KRZ59417.1_T2	NA	NA	NA	NA	NA	NA	NA	NA	NA	NA
4262	NA	NA	NA	NA	KRX76964.1_T6	NA	NA	NA	KRY13480.1_T12	NA	NA	NA
4264	NA	NA	NA	KRX51204.1_T5	KRX76917.1_T6	NA	NA	NA	NA	NA	NA	NA
4267	NA	KRZ59404.1_T2	NA	KRX51187.1_T5	NA	NA	KRZ94754.1_T8	NA	NA	TP09032_T4	KRZ79397.1_T10	NA
4271	NA	NA	NA	NA	KRX72423.1_T6	NA	NA	NA	KRY13475.1_T12	NA	NA	NA
4273	EFV58805_T1	NA	NA	NA	KRX76932.1_T6	NA	NA	NA	NA	NA	NA	NA
4274	NA	KRZ52455.1_T2	KRY59171.1_T3	KRX51176.1_T5	KRX76947.1_T6	NA	KRZ94743.1_T8	NA	KRY21037.1_T12	TP09060_T4	NA	NA
4276	EFV58808_T1	NA	NA	NA	NA	NA	NA	NA	NA	TP09055_T4	NA	NA
4277	NA	NA	NA	NA	NA	NA	NA	NA	NA	NA	KRZ79327.1_T10	NA
4279	EFV58812_T1	NA	KRY56404.1_T3	KRX51125.1_T5	KRX76920.1_T6	NA	NA	KRX62266.1_T9	NA	NA	NA	NA
4280	NA	NA	NA	KRX51118.1_T5	NA	NA	NA	NA	KRY20953.1_T12	NA	KRZ76932.1_T10	NA
4282	NA	NA	NA	NA	NA	NA	NA	NA	NA	NA	KRZ76885.1_T10	NA
4289	NA	NA	NA	NA	NA	KRX24468.1_T7	NA	KRX62223.1_T9	NA	NA	NA	NA
4290	EFV58867_T1	NA	NA	NA	NA	KRX24556.1_T7	NA	NA	NA	NA	NA	NA
4292	NA	KRZ59646.1_T2	KRY59170.1_T3	KRX51140.1_T5	NA	NA	NA	NA	NA	NA	NA	NA
4296	EFV58876_T1	NA	NA	NA	NA	KRX24444.1_T7	NA	NA	KRY21038.1_T12	TP09084_T4	NA	NA
4303	NA	NA	NA	NA	NA	KRX14567.1_T7	NA	KRX58053.1_T9	KRY11954.1_T12	NA	NA	NA
4306	NA	NA	NA	NA	NA	NA	NA	NA	NA	NA	KRZ80919.1_T10	NA
4313	NA	NA	KRY57861.1_T3	NA	NA	NA	NA	NA	NA	NA	NA	NA
4315	NA	NA	NA	NA	KRX78875.1_T6	KRX19279.1_T7	NA	NA	NA	NA	NA	NA
4317	EFV58950_T1	NA	NA	NA	NA	KRX19229.1_T7	KRZ89435.1_T8	KRX54522.1_T9	KRY19038.1_T12	TP08981_T4	KRZ80700.1_T10	NA
4318	NA	NA	NA	NA	NA	NA	NA	KRX54515.1_T9	NA	NA	NA	NA
4319	NA	KRZ56523.1_T2	NA	NA	KRX78897.1_T6	NA	NA	NA	KRY19052.1_T12	NA	NA	NA
4320	EFV58968_T1	NA	NA	NA	NA	NA	NA	NA	NA	NA	KRZ73703.1_T10	NA
4321	EFV58969_T1	KRZ49517.1_T2	NA	KRX40436.1_T5	NA	KRX25289.1_T7	NA	KRX52780.1_T9	NA	TP11298_T4	NA	NA
4323	NA	NA	NA	NA	NA	NA	KRZ94128.1_T8	NA	NA	NA	NA	NA
4326	EFV59003_T1	NA	NA	NA	NA	NA	NA	NA	NA	NA	NA	KRZ03063.1_T11
4335	NA	NA	NA	NA	NA	NA	NA	KRX65884.1_T9	NA	NA	NA	NA
4337	NA	NA	NA	NA	NA	NA	NA	NA	NA	NA	KRZ72992.1_T10	NA
4339	NA	NA	NA	NA	KRX80075.1_T6	NA	NA	NA	NA	NA	NA	KRZ12920.1_T11
4340	NA	KRZ50793.1_T2	NA	NA	NA	NA	NA	NA	NA	NA	NA	NA
4341	NA	NA	NA	NA	NA	NA	NA	NA	NA	NA	NA	KRZ12973.1_T11
4343	NA	NA	KRY58067.1_T3	NA	NA	NA	NA	NA	NA	NA	NA	NA
4346	NA	NA	NA	KRX44589.1_T5	KRX81447.1_T6	NA	NA	KRX68026.1_T9	NA	TP11926_T4	NA	NA
4350	NA	NA	NA	NA	KRX81463.1_T6	NA	NA	NA	KRY18068.1_T12	NA	NA	NA
4352	NA	NA	NA	NA	KRX81417.1_T6	NA	NA	NA	NA	NA	NA	NA
4356	NA	NA	NA	NA	NA	NA	NA	NA	NA	NA	NA	KRZ08011.1_T11
4360	NA	KRZ56802.1_T2	NA	NA	NA	NA	KRZ92048.1_T8	NA	NA	NA	NA	NA
4361	EFV59121_T1	NA	KRY55273.1_T3	NA	NA	NA	NA	NA	NA	NA	NA	KRZ07989.1_T11
4362	NA	NA	NA	NA	KRX81416.1_T6	NA	NA	NA	NA	NA	NA	NA
4365	NA	NA	NA	NA	NA	NA	NA	NA	NA	NA	KRZ75460.1_T10	NA
4368	NA	NA	KRY55265.1_T3	KRX47134.1_T5	NA	NA	KRZ90464.1_T8	KRX55368.1_T9	NA	NA	KRZ75406.1_T10	KRZ17903.1_T11
4369	NA	NA	NA	NA	NA	NA	NA	NA	NA	NA	NA	KRZ17719.1_T11
4370	NA	KRZ53506.1_T2	NA	KRX47138.1_T5	KRX84266.1_T6	KRX17949.1_T7	KRZ90444.1_T8	KRX55363.1_T9	KRY16986.1_T12	NA	NA	NA
4373	NA	NA	KRY55252.1_T3	KRX47104.1_T5	NA	NA	NA	NA	NA	NA	NA	NA
4384	NA	KRZ56248.1_T2	NA	NA	KRX81150.1_T6	NA	NA	NA	NA	NA	KRZ75744.1_T10	NA
4385	NA	KRZ56282.1_T2	NA	KRX46898.1_T5	NA	NA	KRZ93080.1_T8	KRX57562.1_T9	KRY19821.1_T12	NA	NA	KRZ17845.1_T11
4386	NA	KRZ55399.1_T2	NA	NA	KRX81139.1_T6	NA	NA	NA	NA	NA	KRZ75725.1_T10	NA
4388	NA	NA	NA	NA	KRX81090.1_T6	NA	NA	NA	NA	NA	KRZ75765.1_T10	NA
4390	NA	NA	KRY52006.1_T3	NA	NA	NA	NA	KRX65762.1_T9	NA	NA	NA	NA
4393	EFV59230_T1	NA	KRY52010.1_T3	KRX44735.1_T5	NA	KRX19021.1_T7	KRZ90481.1_T8	NA	KRY19833.1_T12	TP07082_T4	NA	NA
4405	NA	NA	NA	NA	KRX77672.1_T6	NA	NA	NA	KRY16629.1_T12	NA	NA	NA
4408	NA	NA	NA	NA	NA	NA	NA	NA	KRY09593.1_T12	NA	NA	NA
4410	NA	KRZ50233.1_T2	KRY54991.1_T3	KRX36261.1_T5	KRX71844.1_T6	KRX20400.1_T7	KRZ92095.1_T8	KRX63681.1_T9	KRY09585.1_T12	TP01031_T4	NA	NA
4412	NA	NA	NA	NA	NA	KRX20398.1_T7	NA	NA	NA	TP01025_T4	NA	NA
4413	NA	NA	NA	KRX37866.1_T5	KRX70831.1_T6	NA	NA	NA	NA	NA	NA	NA
4414	NA	NA	KRY55023.1_T3	NA	KRX70833.1_T6	NA	NA	KRX63690.1_T9	KRY13150.1_T12	NA	NA	NA
4419	EFV59375_T1	NA	KRY51448.1_T3	NA	KRX71520.1_T6	KRX22633.1_T7	KRZ97857.1_T8	KRX60928.1_T9	NA	NA	KRZ67472.1_T10	KRZ09589.1_T11
4420	NA	NA	NA	NA	KRX71522.1_T6	NA	NA	NA	NA	NA	NA	NA
4422	NA	NA	NA	NA	NA	NA	NA	KRX60914.1_T9	NA	NA	NA	NA
4423	NA	NA	NA	NA	KRX75724.1_T6	KRX15842.1_T7	NA	NA	KRY19774.1_T12	NA	NA	NA
4425	NA	KRZ54590.1_T2	KRY55516.1_T3	KRX49830.1_T5	NA	NA	KRZ96142.1_T8	KRX60931.1_T9	KRY19777.1_T12	NA	NA	NA
4430	EFV59411_T1	KRZ54597.1_T2	KRY55501.1_T3	KRX49855.1_T5	KRX75741.1_T6	NA	KRZ96116.1_T8	KRX60951.1_T9	KRY19715.1_T12	NA	KRZ69363.1_T10	KRZ09651.1_T11
4433	NA	KRZ59462.1_T2	KRY55482.1_T3	KRX39972.1_T5	NA	KRX22622.1_T7	KRZ89455.1_T8	KRX63797.1_T9	KRY19779.1_T12	NA	NA	NA
4434	NA	NA	NA	NA	KRX80110.1_T6	NA	NA	NA	NA	NA	NA	KRZ10556.1_T11
4436	NA	NA	NA	NA	KRX80091.1_T6	NA	NA	NA	NA	TP02251_T4	KRZ76430.1_T10	NA
4440	NA	NA	NA	NA	KRX74777.1_T6	NA	NA	NA	NA	NA	NA	NA
4441	EFV59492_T1	NA	KRY49513.1_T3	NA	NA	KRX22572.1_T7	KRZ86530.1_T8	KRX65260.1_T9	NA	NA	NA	NA
4442	NA	NA	KRY49546.1_T3	KRX37986.1_T5	KRX74797.1_T6	NA	KRZ86526.1_T8	KRX65295.1_T9	KRY17735.1_T12	NA	NA	NA
4443	EFV59494_T1	NA	NA	NA	NA	NA	NA	NA	NA	NA	NA	NA
4449	NA	NA	NA	NA	KRX72838.1_T6	NA	NA	NA	NA	TP11343_T4	NA	NA
4450	NA	NA	NA	NA	NA	KRX24869.1_T7	NA	NA	NA	NA	NA	NA
4451	EFV59517_T1	NA	KRY48245.1_T3	KRX48098.1_T5	KRX72842.1_T6	NA	NA	NA	NA	NA	NA	NA
4453	NA	NA	NA	KRX48039.1_T5	NA	KRX24900.1_T7	NA	NA	NA	NA	KRZ76207.1_T10	NA
4456	NA	NA	NA	NA	KRX82236.1_T6	NA	NA	NA	NA	NA	NA	NA
4458	NA	NA	NA	NA	NA	NA	NA	NA	KRY13622.1_T12	NA	NA	NA
4459	NA	NA	NA	NA	NA	NA	NA	NA	NA	TP07124_T4	NA	NA
4460	NA	KRZ59287.1_T2	NA	NA	KRX82280.1_T6	NA	NA	NA	NA	NA	NA	NA
4461	NA	NA	NA	NA	NA	NA	NA	NA	KRY23723.1_T12	NA	NA	NA
4462	NA	KRZ59247.1_T2	NA	NA	NA	NA	NA	NA	NA	NA	NA	NA
4464	NA	KRZ59251.1_T2	NA	NA	NA	NA	NA	NA	NA	NA	KRZ72646.1_T10	NA
4465	NA	NA	NA	NA	NA	NA	NA	NA	NA	TP07190_T4	NA	KRZ16514.1_T11
4469	NA	NA	NA	NA	NA	NA	NA	NA	NA	NA	NA	KRZ03890.1_T11
4471	NA	NA	NA	NA	NA	NA	NA	KRX61364.1_T9	KRY20609.1_T12	NA	NA	NA
4482	NA	NA	NA	NA	KRX84932.1_T6	NA	KRZ89949.1_T8	NA	KRY20648.1_T12	NA	KRZ69821.1_T10	NA
4484	NA	NA	KRY55642.1_T3	NA	KRX84914.1_T6	KRX25139.1_T7	KRZ89972.1_T8	NA	KRY20683.1_T12	NA	NA	NA
4487	NA	NA	NA	KRX44653.1_T5	NA	KRX16962.1_T7	NA	NA	NA	NA	NA	NA
4488	NA	NA	NA	NA	NA	NA	NA	NA	NA	TP08354_T4	NA	NA
4489	EFV59718_T1	KRZ52763.1_T2	NA	NA	KRX73774.1_T6	NA	NA	KRX61476.1_T9	KRY12405.1_T12	TP12543_T4	KRZ78906.1_T10	KRZ11642.1_T11
4491	NA	NA	NA	NA	KRX73748.1_T6	NA	NA	NA	NA	NA	NA	NA
4496	NA	NA	NA	NA	KRX84790.1_T6	NA	NA	NA	NA	NA	NA	NA
4497	NA	KRZ60536.1_T2	NA	NA	NA	NA	NA	NA	NA	NA	KRZ79581.1_T10	NA
4498	NA	NA	NA	KRX45499.1_T5	NA	KRX23056.1_T7	NA	KRX57658.1_T9	NA	NA	NA	NA
4499	NA	NA	NA	NA	NA	NA	NA	NA	NA	NA	KRZ79440.1_T10	NA
4501	NA	NA	NA	NA	KRX84731.1_T6	NA	NA	NA	NA	NA	NA	NA
4505	NA	NA	KRY54824.1_T3	KRX47320.1_T5	KRX69730.1_T6	KRX18097.1_T7	NA	NA	KRY20696.1_T12	NA	NA	NA
4507	NA	NA	NA	NA	KRX69731.1_T6	NA	NA	NA	NA	TP12533_T4	NA	NA
4511	NA	NA	NA	KRX46406.1_T5	NA	KRX18093.1_T7	KRZ94466.1_T8	KRX61517.1_T9	NA	NA	KRZ71794.1_T10	NA
4512	NA	NA	NA	NA	NA	NA	NA	NA	NA	NA	NA	KRZ14102.1_T11
4516	NA	KRZ56017.1_T2	NA	NA	NA	NA	NA	NA	NA	NA	NA	NA
4521	NA	NA	NA	NA	NA	NA	KRZ91165.1_T8	KRX68947.1_T9	KRY14983.1_T12	NA	NA	NA
4524	NA	NA	NA	NA	NA	KRX16774.1_T7	KRZ95223.1_T8	NA	KRY18831.1_T12	NA	NA	NA
4525	NA	NA	NA	NA	NA	NA	KRZ95238.1_T8	KRX57020.1_T9	NA	NA	NA	NA
4526	NA	NA	NA	NA	NA	KRX14762.1_T7	NA	NA	NA	NA	KRZ71767.1_T10	NA
4527	NA	NA	NA	NA	KRX74298.1_T6	NA	NA	NA	NA	NA	NA	NA
4528	NA	NA	NA	KRX41402.1_T5	KRX74321.1_T6	NA	NA	NA	NA	TP02073_T4	NA	NA
4530	NA	NA	NA	NA	NA	NA	NA	NA	NA	TP02071_T4	NA	NA
4534	EFV59957_T1	KRZ58706.1_T2	NA	NA	KRX84775.1_T6	NA	NA	NA	NA	NA	NA	NA
4535	EFV59959_T1	NA	NA	NA	NA	NA	NA	NA	NA	NA	NA	NA
4536	EFV59960_T1	KRZ58701.1_T2	KRY55902.1_T3	KRX42342.1_T5	KRX84860.1_T6	KRX15453.1_T7	KRZ85558.1_T8	KRX65101.1_T9	KRY12092.1_T12	NA	KRZ80215.1_T10	NA
4537	NA	NA	NA	NA	KRX84745.1_T6	NA	NA	NA	NA	NA	NA	NA
4540	EFV59968_T1	NA	NA	NA	NA	NA	NA	NA	NA	NA	NA	NA
4542	EFV59973_T1	NA	KRY55870.1_T3	KRX42369.1_T5	KRX84729.1_T6	KRX15452.1_T7	KRZ85564.1_T8	KRX65107.1_T9	NA	NA	NA	KRZ04876.1_T11
4552	NA	KRZ58721.1_T2	NA	NA	KRX84763.1_T6	KRX17226.1_T7	NA	NA	KRY12594.1_T12	NA	NA	NA
4554	EFV60029_T1	NA	KRY60262.1_T3	NA	NA	NA	NA	KRX65015.1_T9	NA	TP10340_T4	NA	NA
4555	NA	KRZ58736.1_T2	NA	NA	NA	KRX17245.1_T7	NA	NA	KRY12573.1_T12	NA	NA	KRZ04493.1_T11
4558	NA	NA	KRY60216.1_T3	KRX41145.1_T5	KRX84789.1_T6	NA	NA	KRX65130.1_T9	NA	NA	KRZ80191.1_T10	KRZ04473.1_T11
4560	NA	NA	KRY60151.1_T3	NA	KRX84804.1_T6	NA	NA	NA	KRY12578.1_T12	NA	NA	NA
4561	NA	NA	NA	NA	NA	NA	NA	NA	NA	NA	KRZ80202.1_T10	KRZ04485.1_T11
4563	NA	NA	NA	NA	NA	NA	NA	NA	KRY11202.1_T12	NA	NA	NA
4567	NA	NA	NA	NA	KRX85120.1_T6	NA	NA	KRX65060.1_T9	KRY11807.1_T12	TP02492_T4	NA	NA
4569	NA	NA	KRY61143.1_T3	KRX48219.1_T5	KRX85058.1_T6	KRX19488.1_T7	KRZ92040.1_T8	NA	KRY18756.1_T12	NA	NA	NA
4571	NA	NA	NA	NA	NA	NA	NA	NA	NA	NA	NA	KRZ14650.1_T11
4574	EFV60101_T1	NA	NA	NA	KRX85001.1_T6	NA	NA	NA	NA	NA	NA	NA
4575	NA	KRZ56117.1_T2	NA	NA	NA	KRX19513.1_T7	NA	NA	KRY18715.1_T12	NA	NA	NA
4576	NA	NA	NA	KRX48189.1_T5	NA	KRX19489.1_T7	KRZ91964.1_T8	NA	KRY18764.1_T12	NA	NA	NA
4584	NA	NA	NA	NA	NA	NA	NA	NA	NA	TP01567_T4	NA	NA
4586	NA	NA	NA	NA	KRX85106.1_T6	NA	NA	NA	NA	NA	NA	NA
4589	NA	NA	NA	NA	KRX85136.1_T6	NA	NA	NA	NA	NA	NA	NA
4595	EFV60162_T1	KRZ62488.1_T2	NA	KRX43097.1_T5	NA	NA	KRZ86160.1_T8	KRX66812.1_T9	NA	NA	NA	NA
4599	NA	NA	NA	NA	KRX84311.1_T6	NA	NA	NA	NA	NA	NA	NA
4600	NA	NA	NA	NA	KRX84287.1_T6	NA	NA	KRX66830.1_T9	NA	TP12447_T4	NA	KRZ07640.1_T11
4604	NA	KRZ50466.1_T2	NA	KRX38601.1_T5	NA	KRX20190.1_T7	NA	NA	KRY10564.1_T12	NA	NA	KRZ03241.1_T11
4605	NA	NA	NA	NA	NA	NA	NA	NA	NA	NA	KRZ71742.1_T10	NA
4607	NA	NA	KRY61225.1_T3	NA	KRX80407.1_T6	NA	NA	KRX66739.1_T9	NA	NA	NA	NA
4609	NA	NA	NA	NA	NA	NA	NA	NA	KRY18936.1_T12	NA	NA	NA
4610	NA	NA	NA	NA	NA	NA	NA	NA	NA	NA	KRZ72591.1_T10	KRZ07665.1_T11
4611	NA	NA	NA	NA	NA	NA	NA	KRX66764.1_T9	NA	NA	NA	NA
4613	NA	NA	NA	NA	NA	NA	NA	NA	KRY18929.1_T12	NA	NA	NA
4614	NA	NA	NA	NA	NA	NA	NA	NA	NA	TP02914_T4	NA	NA
4619	NA	KRZ55794.1_T2	KRY61215.1_T3	KRX45402.1_T5	KRX85007.1_T6	KRX26420.1_T7	KRZ94496.1_T8	KRX57584.1_T9	KRY14931.1_T12	TP11962_T4	KRZ79536.1_T10	NA
4620	NA	NA	NA	NA	KRX84921.1_T6	NA	NA	NA	NA	NA	NA	NA
4624	NA	NA	NA	KRX45447.1_T5	NA	NA	NA	KRX57592.1_T9	NA	TP11971_T4	KRZ79527.1_T10	NA
4625	NA	NA	NA	NA	NA	NA	NA	NA	NA	TP11982_T4	NA	NA
4626	NA	NA	NA	NA	NA	NA	NA	KRX61956.1_T9	NA	NA	NA	NA
4627	NA	KRZ48425.1_T2	KRY52316.1_T3	KRX34820.1_T5	KRX84232.1_T6	KRX17224.1_T7	NA	NA	NA	NA	NA	NA
4629	NA	NA	NA	NA	KRX74251.1_T6	NA	NA	NA	NA	NA	NA	NA
4633	NA	NA	NA	NA	KRX74259.1_T6	NA	NA	KRX61872.1_T9	NA	NA	NA	NA
4635	EFV60381_T1	NA	NA	NA	KRX74277.1_T6	NA	NA	NA	NA	TP08183_T4	NA	NA
4636	NA	KRZ62591.1_T2	KRY60176.1_T3	KRX44464.1_T5	KRX72781.1_T6	NA	KRZ95305.1_T8	KRX55240.1_T9	KRY18659.1_T12	NA	NA	KRZ06176.1_T11
4638	NA	NA	NA	NA	NA	KRX20279.1_T7	NA	NA	NA	NA	NA	NA
4640	NA	NA	KRY60251.1_T3	NA	NA	NA	KRZ95292.1_T8	KRX55231.1_T9	NA	NA	NA	NA
4644	NA	NA	NA	NA	NA	NA	NA	NA	NA	TP01460_T4	NA	NA
4649	NA	NA	NA	NA	NA	NA	NA	NA	NA	NA	KRZ67401.1_T10	NA
4652	EFV60553_T1	NA	NA	NA	NA	NA	NA	NA	NA	NA	KRZ72884.1_T10	KRZ16462.1_T11
4653	EFV60558_T1	KRZ60028.1_T2	KRY50891.1_T3	KRX44851.1_T5	NA	NA	KRZ85941.1_T8	KRX64304.1_T9	KRY22765.1_T12	NA	NA	NA
4655	NA	NA	NA	NA	NA	NA	NA	NA	NA	NA	KRZ67041.1_T10	NA
4658	NA	NA	NA	NA	NA	NA	NA	NA	NA	NA	NA	KRZ12559.1_T11
4661	EFV60606_T1	KRZ60024.1_T2	KRY50664.1_T3	NA	NA	KRX19344.1_T7	KRZ85959.1_T8	NA	KRY16749.1_T12	NA	NA	NA
4662	EFV60618_T1	NA	NA	NA	NA	NA	NA	NA	NA	NA	NA	NA
4663	NA	NA	NA	NA	NA	NA	KRZ83538.1_T8	NA	NA	NA	NA	NA
4667	NA	NA	NA	KRX37458.1_T5	KRX70371.1_T6	KRX13846.1_T7	NA	NA	NA	NA	NA	NA
4670	NA	NA	NA	NA	NA	NA	NA	NA	NA	TP09938_T4	NA	KRZ03042.1_T11
4672	NA	NA	NA	NA	KRX81292.1_T6	NA	NA	NA	NA	NA	NA	NA
4673	EFV60649_T1	KRZ59827.1_T2	NA	KRX43324.1_T5	KRX81300.1_T6	NA	NA	NA	NA	NA	KRZ70720.1_T10	NA
4674	NA	NA	NA	NA	NA	NA	NA	NA	NA	TP09928_T4	NA	NA
4676	NA	NA	NA	NA	NA	NA	NA	NA	KRY13859.1_T12	NA	NA	NA
4677	NA	KRZ59858.1_T2	NA	KRX43320.1_T5	KRX81284.1_T6	NA	NA	KRX56004.1_T9	KRY13890.1_T12	NA	NA	NA
4679	NA	NA	NA	KRX43304.1_T5	KRX81371.1_T6	NA	KRZ91706.1_T8	NA	KRY13869.1_T12	NA	NA	NA
4683	EFV60663_T1	KRZ59849.1_T2	KRY58914.1_T3	KRX43314.1_T5	KRX81358.1_T6	NA	KRZ91616.1_T8	KRX55987.1_T9	KRY13893.1_T12	NA	NA	NA
4684	NA	NA	KRY58963.1_T3	NA	NA	KRX16349.1_T7	NA	KRX56002.1_T9	NA	TP09956_T4	NA	KRZ04730.1_T11
4685	NA	NA	NA	NA	NA	NA	NA	NA	NA	TP10715_T4	NA	NA
4686	NA	NA	NA	KRX40595.1_T5	NA	NA	NA	NA	NA	NA	KRZ67975.1_T10	KRZ08265.1_T11
4688	NA	NA	KRY58878.1_T3	NA	NA	KRX23085.1_T7	KRZ91629.1_T8	NA	NA	NA	NA	KRZ08249.1_T11
4691	NA	NA	KRY58896.1_T3	NA	NA	NA	NA	NA	NA	NA	NA	NA
4694	NA	NA	NA	KRX41022.1_T5	KRX78298.1_T6	NA	NA	NA	NA	NA	NA	NA
4695	NA	NA	NA	NA	KRX78279.1_T6	NA	NA	NA	NA	NA	NA	NA
4696	NA	KRZ52822.1_T2	KRY52070.1_T3	KRX41039.1_T5	KRX78249.1_T6	NA	KRZ85226.1_T8	KRX63371.1_T9	KRY13649.1_T12	TP11686_T4	NA	KRZ07630.1_T11
4698	NA	NA	NA	KRX41012.1_T5	KRX78253.1_T6	NA	NA	NA	NA	TP11692_T4	NA	NA
4699	EFV60737_T1	KRZ52806.1_T2	KRY52073.1_T3	KRX41015.1_T5	KRX78283.1_T6	KRX21960.1_T7	KRZ85225.1_T8	KRX63329.1_T9	KRY13671.1_T12	TP11694_T4	KRZ76227.1_T10	NA
4701	NA	NA	NA	NA	NA	KRX28003.1_T7	NA	NA	NA	NA	NA	NA
4702	NA	NA	NA	KRX39408.1_T5	NA	NA	NA	KRX53709.1_T9	NA	NA	NA	NA
4704	NA	NA	KRY57106.1_T3	KRX39409.1_T5	KRX78267.1_T6	NA	NA	NA	KRY11255.1_T12	TP02179_T4	NA	NA
4707	NA	NA	NA	NA	KRX78248.1_T6	NA	NA	NA	NA	NA	NA	NA
4708	NA	KRZ61231.1_T2	NA	NA	NA	NA	NA	NA	NA	NA	NA	NA
4712	NA	NA	KRY57107.1_T3	NA	NA	KRX28248.1_T7	NA	KRX53705.1_T9	KRY11267.1_T12	NA	NA	NA
4715	NA	NA	NA	NA	NA	NA	NA	NA	NA	NA	NA	KRZ10048.1_T11
4719	EFV60808_T1	NA	NA	KRX48406.1_T5	KRX77195.1_T6	KRX15247.1_T7	KRZ90806.1_T8	KRX63200.1_T9	KRY21458.1_T12	NA	NA	KRZ10087.1_T11
4720	NA	NA	NA	NA	NA	KRX15261.1_T7	NA	NA	NA	NA	NA	NA
4721	NA	NA	NA	NA	NA	NA	KRZ87692.1_T8	NA	NA	NA	NA	NA
4723	NA	NA	NA	KRX39222.1_T5	NA	NA	NA	NA	NA	NA	NA	NA
4724	EFV60819_T1	KRZ61738.1_T2	KRY56946.1_T3	KRX39231.1_T5	NA	KRX15252.1_T7	KRZ87670.1_T8	KRX63180.1_T9	KRY21501.1_T12	NA	KRZ77032.1_T10	KRZ10063.1_T11
4725	NA	NA	NA	NA	KRX77166.1_T6	NA	NA	NA	NA	NA	KRZ77022.1_T10	NA
4728	NA	NA	NA	NA	NA	NA	NA	NA	NA	NA	NA	KRZ10059.1_T11
4729	NA	NA	NA	NA	KRX75125.1_T6	NA	NA	NA	NA	NA	NA	NA
4730	NA	KRZ51348.1_T2	NA	NA	KRX75119.1_T6	NA	NA	NA	NA	NA	KRZ67522.1_T10	NA
4736	NA	KRZ57330.1_T2	NA	KRX49633.1_T5	NA	NA	NA	NA	KRY21459.1_T12	NA	NA	NA
4737	NA	NA	KRY53804.1_T3	KRX49644.1_T5	KRX85195.1_T6	NA	KRZ90856.1_T8	KRX57797.1_T9	KRY21446.1_T12	NA	NA	NA
4740	NA	NA	NA	KRX49597.1_T5	NA	KRX21715.1_T7	NA	NA	NA	NA	NA	NA
4741	NA	KRZ57316.1_T2	NA	NA	KRX75144.1_T6	NA	NA	NA	NA	NA	NA	NA
4742	NA	NA	NA	NA	NA	KRX21712.1_T7	NA	NA	KRY21507.1_T12	NA	KRZ77092.1_T10	KRZ09027.1_T11
4743	NA	NA	NA	KRX49611.1_T5	NA	NA	NA	KRX57787.1_T9	NA	TP02466_T4	NA	NA
4751	NA	NA	KRY47996.1_T3	KRX39056.1_T5	KRX79935.1_T6	NA	NA	KRX53978.1_T9	KRY10595.1_T12	NA	NA	NA
4752	NA	NA	NA	NA	NA	NA	NA	NA	NA	TP11469_T4	KRZ67831.1_T10	NA
4753	EFV60957_T1	NA	NA	NA	NA	NA	NA	KRX53960.1_T9	NA	NA	NA	KRZ03835.1_T11
4755	NA	KRZ62356.1_T2	NA	NA	NA	NA	NA	NA	NA	NA	NA	NA
4756	EFV60978_T1	NA	KRY53935.1_T3	NA	NA	NA	NA	NA	NA	TP11487_T4	NA	NA
4758	NA	NA	KRY53964.1_T3	NA	NA	NA	NA	NA	NA	NA	NA	NA
4760	EFV60993_T1	NA	KRY53927.1_T3	NA	KRX81079.1_T6	NA	NA	NA	NA	TP11516_T4	NA	NA
4761	NA	NA	KRY53932.1_T3	NA	KRX81080.1_T6	KRX21756.1_T7	KRZ87173.1_T8	NA	KRY18408.1_T12	NA	NA	NA
4765	NA	KRZ55855.1_T2	NA	NA	NA	NA	NA	NA	NA	NA	NA	NA
4767	EFV61043_T1	NA	NA	NA	KRX75786.1_T6	NA	NA	NA	NA	NA	NA	NA
4768	NA	NA	NA	NA	NA	NA	NA	NA	NA	NA	NA	KRZ15257.1_T11
4769	NA	NA	NA	NA	KRX75778.1_T6	NA	NA	NA	NA	NA	NA	NA
4772	EFV61058_T1	NA	NA	NA	KRX75754.1_T6	NA	NA	NA	KRY21200.1_T12	NA	NA	NA
4776	NA	KRZ62368.1_T2	KRY57090.1_T3	KRX48484.1_T5	KRX78716.1_T6	KRX24033.1_T7	KRZ90146.1_T8	NA	NA	NA	NA	NA
4777	EFV61094_T1	NA	NA	NA	NA	NA	NA	NA	NA	NA	NA	KRZ12791.1_T11
4782	NA	NA	KRY57151.1_T3	NA	NA	NA	NA	NA	NA	NA	NA	NA
4783	NA	NA	NA	NA	KRX80616.1_T6	NA	NA	NA	NA	NA	KRZ76807.1_T10	NA
4784	NA	NA	KRY50083.1_T3	KRX38641.1_T5	NA	KRX23717.1_T7	KRZ97145.1_T8	NA	KRY21786.1_T12	NA	NA	NA
4785	EFV61132_T1	KRZ53924.1_T2	KRY50060.1_T3	KRX38655.1_T5	NA	KRX23762.1_T7	KRZ97159.1_T8	KRX61269.1_T9	KRY21798.1_T12	NA	NA	NA
4786	NA	NA	NA	NA	NA	NA	NA	NA	KRY21844.1_T12	NA	NA	KRZ12767.1_T11
4789	NA	NA	NA	NA	NA	NA	KRZ97140.1_T8	NA	KRY21808.1_T12	NA	NA	KRZ12824.1_T11
4792	EFV61151_T1	KRZ53927.1_T2	NA	NA	NA	NA	NA	NA	KRY21842.1_T12	NA	NA	KRZ12760.1_T11
4794	NA	NA	NA	KRX45687.1_T5	NA	NA	NA	KRX61349.1_T9	NA	NA	NA	NA
4796	NA	NA	KRY53123.1_T3	NA	KRX79890.1_T6	NA	NA	NA	NA	NA	NA	NA
4800	NA	NA	NA	KRX45691.1_T5	KRX79904.1_T6	NA	NA	NA	NA	NA	NA	NA
4805	NA	NA	NA	NA	NA	NA	KRZ89133.1_T8	NA	NA	NA	NA	NA
4808	NA	NA	NA	NA	NA	KRX21561.1_T7	NA	NA	NA	NA	NA	NA
4809	NA	NA	NA	NA	KRX80768.1_T6	NA	NA	NA	NA	NA	NA	NA
4810	NA	NA	NA	NA	KRX80741.1_T6	NA	NA	NA	NA	NA	NA	NA
4813	NA	NA	NA	NA	NA	NA	NA	NA	NA	NA	NA	KRZ15172.1_T11
4815	NA	NA	NA	NA	KRX71705.1_T6	NA	NA	NA	NA	NA	NA	NA
4817	EFV61264_T1	NA	NA	NA	NA	NA	NA	NA	NA	NA	NA	NA
4818	NA	NA	NA	KRX38069.1_T5	KRX71712.1_T6	NA	KRZ83694.1_T8	KRX58310.1_T9	NA	TP12095_T4	NA	NA
4819	NA	NA	NA	KRX45009.1_T5	NA	NA	NA	KRX58745.1_T9	NA	NA	NA	NA
4821	NA	NA	NA	NA	KRX80752.1_T6	NA	NA	NA	NA	NA	NA	KRZ10169.1_T11
4823	EFV61281_T1	NA	KRY52146.1_T3	NA	NA	NA	NA	KRX58746.1_T9	NA	NA	NA	NA
4830	NA	NA	NA	NA	NA	NA	KRZ90259.1_T8	NA	NA	NA	NA	NA
4833	NA	NA	NA	KRX49296.1_T5	NA	NA	KRZ90282.1_T8	NA	KRY14050.1_T12	NA	NA	NA
4834	NA	NA	NA	NA	NA	NA	NA	NA	KRY14061.1_T12	NA	NA	NA
4836	EFV61358_T1	NA	NA	NA	NA	NA	NA	NA	NA	NA	NA	NA
4837	NA	KRZ52326.1_T2	NA	NA	NA	NA	NA	NA	NA	NA	NA	NA
4838	NA	NA	KRY48290.1_T3	KRX49294.1_T5	NA	NA	NA	KRX62174.1_T9	NA	TP12198_T4	NA	KRZ15757.1_T11
4839	NA	NA	NA	NA	KRX84874.1_T6	KRX24008.1_T7	NA	NA	KRY10817.1_T12	NA	NA	NA
4841	NA	NA	KRY48198.1_T3	NA	NA	NA	NA	KRX62175.1_T9	NA	NA	NA	NA
4842	NA	NA	NA	NA	KRX74360.1_T6	NA	NA	NA	NA	TP12266_T4	KRZ68187.1_T10	KRZ15669.1_T11
4843	NA	NA	NA	NA	NA	NA	NA	NA	NA	NA	NA	KRZ15750.1_T11
4844	NA	NA	KRY57048.1_T3	NA	NA	KRX22661.1_T7	NA	NA	KRY11786.1_T12	TP12262_T4	KRZ68180.1_T10	KRZ15695.1_T11
4847	NA	NA	NA	NA	KRX74367.1_T6	NA	NA	NA	KRY11789.1_T12	NA	NA	NA
4848	NA	NA	KRY57043.1_T3	KRX40070.1_T5	NA	NA	NA	NA	NA	NA	NA	NA
4852	NA	NA	NA	NA	NA	KRX24091.1_T7	NA	NA	NA	TP11805_T4	NA	NA
4853	NA	KRZ53850.1_T2	KRY57657.1_T3	KRX43501.1_T5	KRX84758.1_T6	KRX24067.1_T7	KRZ86219.1_T8	KRX62131.1_T9	NA	NA	KRZ68720.1_T10	NA
4854	NA	KRZ53861.1_T2	NA	NA	NA	NA	NA	NA	NA	NA	NA	NA
4857	NA	NA	KRY57591.1_T3	NA	NA	NA	NA	NA	NA	NA	NA	NA
4860	NA	NA	NA	NA	NA	NA	NA	NA	NA	TP11362_T4	NA	NA
4863	NA	KRZ61284.1_T2	KRY54349.1_T3	KRX40470.1_T5	KRX76273.1_T6	NA	KRZ97254.1_T8	KRX56431.1_T9	NA	NA	NA	NA
4864	NA	NA	NA	NA	KRX76296.1_T6	NA	NA	NA	NA	NA	NA	NA
4869	NA	KRZ62757.1_T2	NA	KRX50395.1_T5	NA	KRX28326.1_T7	KRZ95005.1_T8	KRX66967.1_T9	NA	NA	NA	KRZ14379.1_T11
4877	NA	NA	NA	NA	KRX83755.1_T6	NA	NA	NA	NA	NA	NA	NA
4879	NA	NA	NA	NA	KRX83739.1_T6	NA	NA	NA	NA	NA	NA	NA
4880	NA	NA	NA	NA	NA	NA	NA	NA	NA	NA	KRZ77604.1_T10	NA
4881	NA	NA	NA	NA	KRX83678.1_T6	NA	NA	NA	KRY23457.1_T12	NA	NA	NA
4883	NA	NA	NA	NA	NA	NA	NA	NA	NA	TP05833_T4	NA	KRZ14419.1_T11
4886	EFV61574_T1	KRZ62797.1_T2	KRY59557.1_T3	KRX50460.1_T5	KRX83718.1_T6	KRX28280.1_T7	NA	KRX66921.1_T9	KRY23416.1_T12	NA	NA	KRZ14408.1_T11
4887	EFV61579_T1	KRZ62759.1_T2	KRY59631.1_T3	KRX50438.1_T5	NA	NA	KRZ94918.1_T8	KRX66849.1_T9	KRY23508.1_T12	TP05840_T4	NA	KRZ14420.1_T11
4889	NA	NA	KRY59374.1_T3	KRX48135.1_T5	KRX69990.1_T6	NA	KRZ85329.1_T8	NA	KRY08656.1_T12	NA	NA	NA
4892	NA	NA	NA	NA	NA	NA	NA	NA	NA	NA	KRZ75671.1_T10	NA
4894	NA	NA	NA	NA	NA	KRX19728.1_T7	NA	NA	KRY10904.1_T12	NA	NA	NA
4895	NA	NA	NA	NA	NA	NA	NA	KRX56160.1_T9	NA	NA	NA	NA
4899	NA	KRZ56334.1_T2	NA	KRX36026.1_T5	NA	KRX19706.1_T7	KRZ90731.1_T8	KRX59319.1_T9	NA	TP11414_T4	NA	KRZ07064.1_T11
4900	NA	NA	NA	NA	KRX70449.1_T6	NA	NA	NA	NA	NA	NA	NA
4902	NA	KRZ48849.1_T2	KRY49107.1_T3	KRX38779.1_T5	KRX70452.1_T6	KRX24262.1_T7	NA	NA	NA	NA	NA	NA
4903	EFV61701_T1	NA	NA	NA	NA	NA	NA	NA	NA	NA	NA	KRZ07073.1_T11
4904	NA	NA	KRY49096.1_T3	NA	NA	NA	NA	NA	NA	NA	NA	KRZ07036.1_T11
4906	NA	NA	NA	KRX37709.1_T5	NA	NA	NA	NA	KRY09101.1_T12	NA	NA	KRZ07021.1_T11
4907	NA	NA	NA	NA	KRX71918.1_T6	KRX13436.1_T7	KRZ84226.1_T8	NA	NA	NA	NA	NA
4909	NA	NA	NA	NA	KRX71853.1_T6	NA	NA	NA	NA	NA	NA	NA
4910	NA	NA	NA	KRX35953.1_T5	NA	NA	NA	NA	KRY09132.1_T12	NA	NA	NA
4911	EFV61823_T1	KRZ51141.1_T2	NA	NA	NA	KRX27922.1_T7	NA	KRX60105.1_T9	NA	NA	NA	NA
4915	NA	NA	NA	NA	KRX72024.1_T6	NA	KRZ96552.1_T8	NA	NA	NA	NA	NA
4916	NA	KRZ53707.1_T2	NA	NA	NA	NA	NA	NA	NA	NA	NA	NA
4917	NA	NA	NA	NA	NA	NA	NA	NA	NA	TP01061_T4	NA	NA
4918	NA	NA	NA	NA	KRX72454.1_T6	NA	NA	NA	KRY13336.1_T12	NA	KRZ75592.1_T10	NA
4919	NA	NA	NA	NA	NA	KRX27759.1_T7	KRZ96476.1_T8	NA	NA	TP01052_T4	NA	NA
4921	NA	KRZ53713.1_T2	NA	NA	NA	NA	NA	NA	NA	NA	KRZ70238.1_T10	NA
4922	NA	NA	KRY47809.1_T3	KRX36759.1_T5	NA	NA	KRZ91517.1_T8	KRX61071.1_T9	NA	NA	KRZ73007.1_T10	NA
4925	NA	NA	NA	NA	NA	NA	NA	NA	KRY20031.1_T12	NA	NA	NA
4927	NA	NA	NA	NA	KRX77940.1_T6	KRX16873.1_T7	NA	KRX59528.1_T9	NA	NA	NA	NA
4928	NA	NA	KRY53208.1_T3	NA	KRX77932.1_T6	NA	NA	KRX59522.1_T9	NA	TP08583_T4	KRZ77378.1_T10	NA
4931	NA	NA	NA	NA	KRX77929.1_T6	NA	NA	NA	KRY19997.1_T12	NA	NA	NA
4932	NA	KRZ61977.1_T2	KRY53170.1_T3	NA	NA	NA	KRZ89179.1_T8	KRX59472.1_T9	NA	TP08591_T4	KRZ77313.1_T10	KRZ13058.1_T11
4936	EFV61989_T1	KRZ61996.1_T2	KRY53177.1_T3	KRX47605.1_T5	NA	KRX16870.1_T7	KRZ89208.1_T8	KRX59537.1_T9	KRY20042.1_T12	NA	NA	NA
4938	NA	NA	NA	NA	NA	NA	NA	NA	NA	TP08607_T4	KRZ77329.1_T10	NA
4940	NA	KRZ56431.1_T2	NA	KRX36895.1_T5	NA	NA	NA	KRX52694.1_T9	NA	NA	NA	NA
4941	NA	NA	NA	NA	NA	NA	NA	NA	NA	NA	KRZ70279.1_T10	KRZ13051.1_T11
4945	EFV62043_T1	NA	NA	NA	NA	KRX19980.1_T7	NA	NA	NA	NA	NA	NA
4946	NA	NA	NA	NA	KRX70169.1_T6	NA	NA	NA	NA	NA	NA	NA
4949	NA	KRZ49639.1_T2	NA	NA	KRX70176.1_T6	NA	KRZ83558.1_T8	NA	KRY09224.1_T12	TP10021_T4	NA	NA
4951	NA	NA	NA	NA	KRX72050.1_T6	NA	NA	NA	NA	NA	NA	NA
4954	EFV62081_T1	NA	NA	NA	NA	NA	NA	NA	NA	NA	NA	NA
4955	NA	KRZ55115.1_T2	KRY51398.1_T3	KRX49483.1_T5	KRX73550.1_T6	NA	NA	KRX60498.1_T9	NA	NA	NA	NA
4957	NA	NA	NA	KRX49457.1_T5	KRX73546.1_T6	NA	KRZ87143.1_T8	NA	KRY19279.1_T12	NA	NA	NA
4958	NA	NA	NA	NA	NA	KRX18877.1_T7	NA	NA	KRY19324.1_T12	TP10035_T4	NA	NA
4959	EFV62098_T1	KRZ55147.1_T2	KRY51363.1_T3	KRX49453.1_T5	KRX73569.1_T6	NA	KRZ87138.1_T8	KRX60531.1_T9	KRY19256.1_T12	NA	KRZ70800.1_T10	KRZ03343.1_T11
4960	NA	NA	KRY51377.1_T3	KRX49469.1_T5	NA	NA	KRZ87167.1_T8	NA	NA	NA	KRZ70816.1_T10	NA
4967	NA	NA	NA	NA	NA	NA	NA	NA	NA	NA	KRZ66737.1_T10	KRZ02969.1_T11
4970	NA	NA	NA	NA	NA	NA	KRZ87461.1_T8	KRX57470.1_T9	KRY12183.1_T12	TP10053_T4	NA	KRZ02242.1_T11
4975	NA	NA	NA	NA	NA	KRX16716.1_T7	NA	NA	NA	NA	NA	NA
4977	NA	KRZ54737.1_T2	KRY51282.1_T3	KRX39275.1_T5	NA	NA	KRZ86607.1_T8	KRX57432.1_T9	KRY11491.1_T12	NA	NA	NA
4978	NA	KRZ54716.1_T2	NA	NA	NA	NA	NA	NA	NA	NA	NA	NA
4979	NA	NA	NA	NA	KRX76218.1_T6	NA	KRZ86588.1_T8	NA	KRY11514.1_T12	NA	NA	NA
4981	NA	NA	NA	NA	KRX76197.1_T6	NA	NA	NA	NA	NA	NA	NA
4986	NA	NA	NA	KRX42143.1_T5	NA	NA	NA	NA	NA	NA	NA	NA
4988	NA	KRZ54929.1_T2	KRY49755.1_T3	NA	NA	NA	KRZ96759.1_T8	NA	NA	NA	KRZ66364.1_T10	KRZ13821.1_T11
4989	NA	KRZ54954.1_T2	NA	NA	KRX77030.1_T6	NA	NA	NA	NA	NA	NA	NA
4991	EFV62235_T1	NA	KRY49734.1_T3	NA	KRX77060.1_T6	NA	NA	NA	KRY10869.1_T12	TP10138_T4	KRZ77943.1_T10	NA
4992	NA	NA	NA	NA	NA	KRX20936.1_T7	NA	NA	NA	NA	NA	NA
4994	EFV62261_T1	NA	NA	NA	NA	NA	NA	NA	NA	NA	NA	NA
4997	EFV62265_T1	NA	NA	NA	KRX75691.1_T6	NA	KRZ86954.1_T8	KRX62793.1_T9	KRY20477.1_T12	NA	KRZ67821.1_T10	NA
4998	NA	NA	NA	NA	NA	KRX20882.1_T7	NA	NA	NA	NA	NA	NA
4999	NA	KRZ55041.1_T2	NA	NA	NA	NA	NA	NA	NA	NA	NA	NA
5002	NA	NA	NA	NA	NA	NA	NA	NA	NA	NA	NA	KRZ13834.1_T11
5003	EFV62282_T1	NA	KRY59203.1_T3	NA	NA	NA	KRZ96835.1_T8	NA	NA	NA	NA	NA
5004	NA	NA	NA	NA	NA	NA	NA	NA	KRY20399.1_T12	NA	NA	NA
5005	NA	KRZ57307.1_T2	NA	NA	NA	NA	NA	NA	NA	NA	NA	NA
5013	NA	NA	NA	NA	NA	KRX17983.1_T7	NA	NA	NA	NA	NA	NA
5014	NA	NA	NA	NA	NA	NA	NA	NA	NA	NA	KRZ74974.1_T10	NA
5015	NA	NA	NA	NA	NA	NA	NA	NA	NA	NA	KRZ74959.1_T10	KRZ17428.1_T11
5017	NA	NA	NA	NA	KRX79385.1_T6	NA	NA	NA	NA	NA	NA	NA
5021	NA	NA	NA	NA	NA	NA	KRZ96734.1_T8	NA	KRY10222.1_T12	NA	NA	NA
5022	NA	NA	NA	NA	NA	NA	KRZ96723.1_T8	NA	NA	NA	NA	NA
5031	NA	NA	KRY50264.1_T3	NA	NA	NA	KRZ86924.1_T8	NA	KRY08059.1_T12	NA	KRZ71867.1_T10	KRZ05504.1_T11
5032	NA	KRZ50433.1_T2	KRY50257.1_T3	KRX45547.1_T5	NA	KRX25425.1_T7	KRZ86917.1_T8	NA	KRY22438.1_T12	NA	NA	NA
5033	NA	NA	NA	KRX45568.1_T5	NA	KRX25293.1_T7	NA	NA	NA	NA	KRZ71895.1_T10	NA
5034	EFV62483_T1	NA	NA	NA	NA	NA	NA	NA	NA	NA	NA	NA
5035	NA	KRZ50441.1_T2	NA	NA	NA	NA	NA	NA	NA	NA	NA	NA
5036	NA	NA	KRY50249.1_T3	KRX45541.1_T5	KRX71170.1_T6	KRX25353.1_T7	NA	NA	NA	NA	NA	NA
5038	NA	NA	NA	NA	KRX75313.1_T6	NA	NA	NA	NA	NA	NA	NA
5039	NA	NA	KRY46393.1_T3	NA	NA	KRX18380.1_T7	NA	KRX64698.1_T9	NA	TP12490_T4	KRZ71274.1_T10	KRZ11245.1_T11
5048	EFV62551_T1	NA	NA	NA	NA	KRX18416.1_T7	NA	KRX55563.1_T9	NA	NA	NA	NA

## Sheet: Three_Conserved_SCOs
Funtional annotation of the three conserved SCOs across the twelve Trichinella species
Fam2462	IPR009003; Peptidase S1, PA clan
Fam2831	IPR013126; Heat shock protein 70 family IPR029047; Heat shock protein 70kD, peptide-binding domain IPR029048; Heat shock protein 70kD, C-terminal domain
Fam3343	IPR000033; LDLR class B repeat IPR000742; EGF-like domain IPR002172; Low-density lipoprotein (LDL) receptor class A repeat IPR011042; Six-bladed beta-propeller, TolB-like
