# Supplementary material for: Comparative Epigenomics Reveals Host Diversity of the Trichinella Epigenomes and Their Effects on Differential Parasitism
Source: Front Cell Dev Biol. 2021 Jun 11;9:681839. doi: 10.3389/fcell.2021.681839 (PMC8226246; doi:10.3389/fcell.2021.681839)
Supplement: Supplementary file 6 [file Data_Sheet_5.XLSX]

## Sheet: Sheet1
Functional Annotation of Differential Expressed Genes in Ad Stage
Family_ID	Gene	Annotation No.	Functional annotation
2294	EFV50398	2	GO:0006397; mRNA processing; process	GO:0016788; hydrolase activity, acting on ester bonds; function
2380	EFV50877	4	GO:0000226; microtubule cytoskeleton organization; process	GO:0000922; spindle pole; component	GO:0005815; microtubule organizing center; component	GO:0090063; positive regulation of microtubule nucleation; process
2483	EFV51532	6	GO:0005198; structural molecule activity; function	GO:0005515; protein binding; function	GO:0006886; intracellular protein transport; process	GO:0016192; vesicle-mediated transport; process	GO:0030117; membrane coat; component	GO:0030126; COPI vesicle coat; component
2612	EFV52103	1	GO:0005488; binding; function
3139	EFV54411	4	GO:0004611; phosphoenolpyruvate carboxykinase activity; function	GO:0005525; GTP binding; function	GO:0006094; gluconeogenesis; process	GO:0017076; purine nucleotide binding; function
3207	EFV54592	1	GO:0005515; protein binding; function
3632	EFV56664	4	GO:0000786; nucleosome; component	GO:0003677; DNA binding; function	GO:0005634; nucleus; component	GO:0046982; protein heterodimerization activity; function
4078	EFV58194	2	GO:0006508; proteolysis; process	GO:0008233; peptidase activity; function
4109	EFV58272	5	GO:0003824; catalytic activity; function	GO:0004850; uridine phosphorylase activity; function	GO:0005737; cytoplasm; component	GO:0009116; nucleoside metabolic process; process	GO:0009166; nucleotide catabolic process; process
4330	EFV59011	2	GO:0005576; extracellular region; component	GO:0030414; peptidase inhibitor activity; function
4516	EFV59854	1	GO:0019901; protein kinase binding; function
4710	EFV60753	9	GO:0003676; nucleic acid binding; function	GO:0003677; DNA binding; function	GO:0004003; ATP-dependent DNA helicase activity; function	GO:0005524; ATP binding; function	GO:0005634; nucleus; component	GO:0006139; nucleobase-containing compound metabolic process; process	GO:0006289; nucleotide-excision repair; process	GO:0008026; ATP-dependent helicase activity; function	GO:0016818; hydrolase activity, acting on acid anhydrides, in phosphorus-containing anhydrides; function
4887	EFV61579	1	GO:0005634; nucleus; component
Functional Annotation of Differential Expressed Genes in ML Stage
Family_ID	Gene	Annotation No.	Functional annotation
2698	EFV52440	6	GO:0003677; DNA binding; function	GO:0003700; transcription factor activity, sequence-specific DNA binding; function	GO:0005634; nucleus; component	GO:0006355; regulation of transcription, DNA-templated; process	GO:0006915; apoptotic process; process	GO:0044212; transcription regulatory region DNA binding; function
2848	EFV52975	2	GO:0006355; regulation of transcription, DNA-templated; process	GO:0016747; transferase activity, transferring acyl groups other than amino-acyl groups; function
2992	EFV53855	1	GO:0005515; protein binding; function
3089	EFV54262	2	GO:0004407; histone deacetylase activity; function	GO:0016575; histone deacetylation; process
3433	EFV55720	4	GO:0005515; protein binding; function	GO:0008152; metabolic process; process	GO:0008380; RNA splicing; process	GO:0016746; transferase activity, transferring acyl groups; function
3548	EFV56287	2	GO:0016874; ligase activity; function	GO:0016884; carbon-nitrogen ligase activity, with glutamine as amido-N-donor; function
4098	EFV58246	5	GO:0005230; extracellular ligand-gated ion channel activity; function	GO:0006810; transport; process	GO:0006811; ion transport; process	GO:0016020; membrane; component	GO:0016021; integral component of membrane; component
4104	EFV58263	6	GO:0004812; aminoacyl-tRNA ligase activity; function	GO:0004821; histidine-tRNA ligase activity; function	GO:0005524; ATP binding; function	GO:0005737; cytoplasm; component	GO:0006418; tRNA aminoacylation for protein translation; process	GO:0006427; histidyl-tRNA aminoacylation; process
4245	EFV58713	3	GO:0004672; protein kinase activity; function	GO:0005524; ATP binding; function	GO:0006468; protein phosphorylation; process
4496	EFV59753	1	GO:0003677; DNA binding; function
4509	EFV59810	3	GO:0004252; serine-type endopeptidase activity; function	GO:0006508; proteolysis; process	GO:0008236; serine-type peptidase activity; function
4516	EFV59854	1	GO:0019901; protein kinase binding; function
4629	EFV60364	5	GO:0004416; hydroxyacylglutathione hydrolase activity; function	GO:0005515; protein binding; function	GO:0008270; zinc ion binding; function	GO:0019243; methylglyoxal catabolic process to D-lactate via S-lactoyl-glutathione; process	GO:0046872; metal ion binding; function
4658	EFV60592	6	GO:0005524; ATP binding; function	GO:0006810; transport; process	GO:0016021; integral component of membrane; component	GO:0016887; ATPase activity; function	GO:0042626; ATPase activity, coupled to transmembrane movement of substances; function	GO:0055085; transmembrane transport; process
4828	EFV61319	1	GO:0005515; protein binding; function
5022	EFV62442	1	GO:0005515; protein binding; function
